# Supplementary material for: Miro2 sulfhydration by CBS/H2S promotes human trophoblast invasion and migration via regulating mitochondria dynamics
Source: Cell Death Dis. 2024 Oct 26;15(10):776. doi: 10.1038/s41419-024-07167-7 (PMC11513031; doi:10.1038/s41419-024-07167-7)
Supplement: Supplementary file 1 — Table S2 [file 41419_2024_7167_MOESM1_ESM.xlsx]

## Sheet: Sheet1
Supplemental Table 2: Differentially sulfhydated proteins between Control and GYY treated HTR-8/Svneo
Subcellular localization	Protein accession	Position	Amino acid	GYY/CON Ratio	Regulated Type	Protein description	Localization probability	PEP	Score	Charge	Modified sequence	Mass error [ppm]	Intensity CON	Intensity GYY	CON	GYY
cytoplasm	A5YKK6	1932	C	3.4276	Up	CCR4-NOT transcription complex subunit 1 OS=Homo sapiens OX=9606 GN=CNOT1 PE=1 SV=2	1	0.000545662	55.235	2	C(1)YHNLDAFVR	6.2257	10476	39759	0.439448	1.50625
	Q13155	205	C	2.50875	Up	Aminoacyl tRNA synthase complex-interacting multifunctional protein 2 OS=Homo sapiens OX=9606 GN=AIMP2 PE=1 SV=2	1	4.91201e-10	103.23	2	FSIQTMC(1)PIEGEGNIAR	0.42417	43061	108440	0.569539	1.42883
	Q13283	73	C	0.554007	Down	Ras GTPase-activating protein-binding protein 1 OS=Homo sapiens OX=9606 GN=G3BP1 PE=1 SV=1	1	1.01093e-42	159.93	2	VMSQNFTNC(1)HTK	0.83146	68726	43570	1.31235	0.727049
	Q13418	42	C	1.52079	Up	Integrin-linked protein kinase OS=Homo sapiens OX=9606 GN=ILK PE=1 SV=2	1	9.76591e-29	76.23	4	LWLDNTENDLNQGDDHGFSPLHWAC(1)R	3.5357	44744	72651	0.788075	1.19849
	Q13547	408	C	3.92949	Up	Histone deacetylase 1 OS=Homo sapiens OX=9606 GN=HDAC1 PE=1 SV=1	1	1.87588e-06	87.251	2	ISIC(1)SSDKR	4.652	9870.5	45310	0.387841	1.52402
	Q14166	126	C	1.86056	Up	Tubulin--tyrosine ligase-like protein 12 OS=Homo sapiens OX=9606 GN=TTLL12 PE=1 SV=2	1	2.42823e-12	77.478	3	ESGLQAAHPNSIFLIDHAWTC(1)R	2.9175	23023	48328	0.686717	1.27768
	Q14202	1106	C	0.534497	Down	Zinc finger MYM-type protein 3 OS=Homo sapiens OX=9606 GN=ZMYM3 PE=1 SV=2	1	3.60197e-06	58.045	3	IKEDILAC(1)SAAELNYGLAQFVR	0.30271	30650	18648	1.32944	0.710583
	Q14202	715	C	1.67831	Up	Zinc finger MYM-type protein 3 OS=Homo sapiens OX=9606 GN=ZMYM3 PE=1 SV=2	1	0.00969321	63.443	2	YLLWYC(1)K	2.713	113530	216890	0.734705	1.23306
	Q14204	1888	C	1.60953	Up	Cytoplasmic dynein 1 heavy chain 1 OS=Homo sapiens OX=9606 GN=DYNC1H1 PE=1 SV=5	1	4.49083e-06	83.438	2	C(1)YLTMTQALEAR	4.1423	15163	23104	0.771357	1.24152
	Q14204	4644	C	8.42114	Up	Cytoplasmic dynein 1 heavy chain 1 OS=Homo sapiens OX=9606 GN=DYNC1H1 PE=1 SV=5	1	0.0266795	54.056	1	GVAVLC(1)TE	2.4966	104800	835480	0.21697	1.82713
	Q14204	2639	C	2.65991	Up	Cytoplasmic dynein 1 heavy chain 1 OS=Homo sapiens OX=9606 GN=DYNC1H1 PE=1 SV=5	1	1.01976e-24	167.04	2	TFDHYC(1)EYR	1.7661	85303	214800	0.553336	1.47182
	Q14247	246	C	2.20822	Up	Src substrate cortactin OS=Homo sapiens OX=9606 GN=CTTN PE=1 SV=2	1	0.0047069	72.042	2	C(1)ALGWDHQEK	6.1242	39191	84817	0.625771	1.38184
	Q14315	682	C	2.14906	Up	Filamin-C OS=Homo sapiens OX=9606 GN=FLNC PE=1 SV=3	1	1.58038e-36	156.41	3	AFGPGLEPTGC(1)IVDKPAEFTIDAR	3.2308	202210	426950	0.637164	1.3693
	Q14315	438	C	1.66242	Up	Filamin-C OS=Homo sapiens OX=9606 GN=FLNC PE=1 SV=3	1	2.41625e-21	128.39	4	C(1)TYRPAMEGPHTVHVAFAGAPITR	-0.46986	118300	193220	0.75285	1.25156
	Q14315	2679	C	1.79596	Up	Filamin-C OS=Homo sapiens OX=9606 GN=FLNC PE=1 SV=3	1	0.000568453	86.205	2	TPC(1)EEVYVK	3.8461	56365	99456	0.717122	1.28792
	Q14683	781	C	2.44627	Up	Structural maintenance of chromosomes protein 1A OS=Homo sapiens OX=9606 GN=SMC1A PE=1 SV=2	1	2.85777e-88	179.98	2	MNQVEDEVFEEFC(1)R	2.9624	30167	74578	0.579057	1.41653
	Q14764	59	C	1.57286	Up	Major vault protein OS=Homo sapiens OX=9606 GN=MVP PE=1 SV=4	1	2.5501e-18	131.22	2	HYC(1)TVANPVSR	2.7316	156710	227530	0.784328	1.23364
	Q14974	765	C	1.58059	Up	Importin subunit beta-1 OS=Homo sapiens OX=9606 GN=KPNB1 PE=1 SV=2	1	2.90307e-110	236.42	2	ESC(1)LEAYTGIVQGLK	5.0855	317170	500550	0.77515	1.22519
	Q14974	158	C	0.437228	Down	Importin subunit beta-1 OS=Homo sapiens OX=9606 GN=KPNB1 PE=1 SV=2	1	3.37924e-24	119.58	2	ESTLEAIGYIC(1)QDIDPEQLQDK	1.5325	2955600	1290300	1.39115	0.608251
	Q14974	543	C	2.4499	Up	Importin subunit beta-1 OS=Homo sapiens OX=9606 GN=KPNB1 PE=1 SV=2	1	5.9235e-14	106.35	2	NSAKDC(1)YPAVQK	0.84472	36659	89674	0.579912	1.42073
	Q15428	56	C	1.76197	Up	Splicing factor 3A subunit 2 OS=Homo sapiens OX=9606 GN=SF3A2 PE=1 SV=2	1	4.71917e-05	111.39	2	NHLGSYEC(1)K	2.9189	25526	54927	0.704755	1.24176
	Q16222	268	C	6.03529	Up	UDP-N-acetylhexosamine pyrophosphorylase OS=Homo sapiens OX=9606 GN=UAP1 PE=1 SV=3	1	0.001281	84.064	2	FIGFC(1)IQK	0.73112	42359	245100	0.288633	1.74198
	Q13137	443	C	1.58769	Up	Calcium-binding and coiled-coil domain-containing protein 2 OS=Homo sapiens OX=9606 GN=CALCOCO2 PE=1 SV=1	1	8.18134e-06	81.163	2	QIFEDHVFC(1)HSL	6.8714	33073	14974	0.884641	1.40453
	Q16658	334	C	2.26246	Up	Fascin OS=Homo sapiens OX=9606 GN=FSCN1 PE=1 SV=3	1	8.05716e-07	103.87	2	NASC(1)YFDIEWR	4.5585	25335	63285	0.60152	1.36092
	Q29RF7	350	C	0.54201	Down	Sister chromatid cohesion protein PDS5 homolog A OS=Homo sapiens OX=9606 GN=PDS5A PE=1 SV=1	1	1.95661e-14	121.71	2	FASHC(1)LMNHPDLAK	0.7204	70570	45732	1.33226	0.7221
	Q5SRE5	161	C	2.58631	Up	Nucleoporin NUP188 OS=Homo sapiens OX=9606 GN=NUP188 PE=1 SV=1	1	9.37527e-06	99.276	2	VEYADC(1)VDKLEK	1.8154	14122	37254	0.555246	1.43604
	Q5T9A4	641	C	2.84825	Up	ATPase family AAA domain-containing protein 3B OS=Homo sapiens OX=9606 GN=ATAD3B PE=1 SV=1	1	3.23221e-07	106.84	2	PFC(1)PPGHPLL	1.1941	15384	58064	0.487009	1.38712
	Q5VZE5	409	C	1.59549	Up	N-alpha-acetyltransferase 35, NatC auxiliary subunit OS=Homo sapiens OX=9606 GN=NAA35 PE=1 SV=1	1	1.0142e-07	78.178	2	C(1)YLYNNHQAK	2.8393	24886	38429	0.773467	1.23406
	Q66K14	340	C	1.57175	Up	TBC1 domain family member 9B OS=Homo sapiens OX=9606 GN=TBC1D9B PE=1 SV=3	1	4.93424e-06	81.099	2	EEDAC(1)HLIIPLR	4.5484	16377	19899	0.800458	1.25812
	Q68E01	439	C	0.565303	Down	Integrator complex subunit 3 OS=Homo sapiens OX=9606 GN=INTS3 PE=1 SV=1	1	1.99913e-07	94.66	3	PHPAITATLLDFMC(1)R	0.35151	16954	10992	1.30246	0.736282
	Q6P1N9	168	C	1.87482	Up	Deoxyribonuclease TATDN1 OS=Homo sapiens OX=9606 GN=TATDN1 PE=1 SV=2	1	4.34487e-38	175.64	2	C(1)VGGVVHSFDGTK	2.3839	67557	134590	0.689326	1.29236
	Q6P1N9	150	C	1.77452	Up	Deoxyribonuclease TATDN1 OS=Homo sapiens OX=9606 GN=TATDN1 PE=1 SV=2	1	0.00181355	88.201	2	LPMFLHC(1)R	3.2806	49378	93110	0.714787	1.2684
	Q6P2Q9	547	C	2.20829	Up	Pre-mRNA-processing-splicing factor 8 OS=Homo sapiens OX=9606 GN=PRPF8 PE=1 SV=2	1	1.7541e-05	117.18	2	FGNAFHLC(1)R	6.7594	30246	70889	0.616476	1.36136
	Q71SY5	429	C	0.599188	Down	Mediator of RNA polymerase II transcription subunit 25 OS=Homo sapiens OX=9606 GN=MED25 PE=1 SV=2	1	0.000903354	54.309	2	SLPC(1)QVYVNHGENLK	4.2447	67819	62783	1.32157	0.791867
	Q7Z2Z2	23	C	1.53525	Up	Elongation factor-like GTPase 1 OS=Homo sapiens OX=9606 GN=EFL1 PE=1 SV=2	1	0.00016063	53.517	3	NIC(1)VLAHVDHGK	2.0932	34196	48224	0.796011	1.22207
	Q7Z7L1	622	C	2.48871	Up	Schlafen family member 11 OS=Homo sapiens OX=9606 GN=SLFN11 PE=1 SV=2	1	0.00151135	67.903	3	NVFHC(1)EAHR	0.7066	15046	42742	0.557562	1.38761
	Q86V21	525	C	2.32489	Up	Acetoacetyl-CoA synthetase OS=Homo sapiens OX=9606 GN=AACS PE=1 SV=1	1	6.6773e-05	92.732	3	FPGIWAHGDYC(1)R	3.584	15075	37094	0.5948	1.38285
	Q8IWA0	397	C	1.67786	Up	WD repeat-containing protein 75 OS=Homo sapiens OX=9606 GN=WDR75 PE=1 SV=1	1	4.67992e-41	140.01	2	AAFGC(1)FGNWLATVEQR	2.0196	45878	80299	0.742892	1.24647
	Q8N1F7	422	C	1.73022	Up	Nuclear pore complex protein Nup93 OS=Homo sapiens OX=9606 GN=NUP93 PE=1 SV=2	1	8.37635e-116	205.37	2	LNQVC(1)FDDDGTSSPQDR	3.2207	116040	191730	0.737084	1.27532
	Q16881	327	C	0.524574	Down	Thioredoxin reductase 1, cytoplasmic OS=Homo sapiens OX=9606 GN=TXNRD1 PE=1 SV=3	0.999991	1.44151e-15	62.304	3	YLGIPGDKEYC(1)ISSDDLFSLPYCPGK	4.0132	110880	64110	1.33204	0.698753
	Q13098	202	C	2.23245	Up	COP9 signalosome complex subunit 1 OS=Homo sapiens OX=9606 GN=GPS1 PE=1 SV=4	1	1.06708e-12	114.64	2	HVINMC(1)LNVIK	2.1898	23161	56577	0.608292	1.35798
	Q13098	67	C	2.39477	Up	COP9 signalosome complex subunit 1 OS=Homo sapiens OX=9606 GN=GPS1 PE=1 SV=4	1	8.55877e-14	125.17	2	LQFIADHC(1)PTLR	2.3225	44608	116890	0.57845	1.38526
	Q13085	1396	C	4.24753	Up	Acetyl-CoA carboxylase 1 OS=Homo sapiens OX=9606 GN=ACACA PE=1 SV=2	1	0.00089963	64.906	2	NFDLTAIPC(1)ANHK	5.8784	7641.6	31840	0.383412	1.62855
	Q13045	560	C	2.38405	Up	Protein flightless-1 homolog OS=Homo sapiens OX=9606 GN=FLII PE=1 SV=2	1	6.56125e-10	122.44	2	AC(1)SAIHAVNLR	2.6938	15030	37797	0.584627	1.39378
	Q13045	808	C	2.02198	Up	Protein flightless-1 homolog OS=Homo sapiens OX=9606 GN=FLII PE=1 SV=2	1	3.20554e-09	108.93	3	LGQELC(1)GMLHRPR	2.9879	12511	26684	0.6559	1.32621
	P61019	21	C	2.54427	Up	Ras-related protein Rab-2A OS=Homo sapiens OX=9606 GN=RAB2A PE=1 SV=1	1	2.25282e-15	123.5	2	SC(1)LLLQFTDK	1.0369	65977	136430	0.590886	1.50337
	P61081	47	C	3.51925	Up	NEDD8-conjugating enzyme Ubc12 OS=Homo sapiens OX=9606 GN=UBE2M PE=1 SV=1	1	8.28574e-53	176.97	2	TC(1)DISFSDPDDLLNFK	4.7422	26718	83711	0.457349	1.60952
	P61158	408	C	1.77921	Up	Actin-related protein 3 OS=Homo sapiens OX=9606 GN=ACTR3 PE=1 SV=3	1	3.45075e-34	177.47	2	KDYEEIGPSIC(1)R	0.72961	205180	382310	0.715002	1.27214
	P61158	12	C	2.28782	Up	Actin-related protein 3 OS=Homo sapiens OX=9606 GN=ACTR3 PE=1 SV=3	1	1.00449e-06	96.946	2	LPAC(1)VVDC(1)GTGYTK	3.8972	84685	202900	0.602855	1.37922
	P61224	141	C	2.17392	Up	Ras-related protein Rap-1b OS=Homo sapiens OX=9606 GN=RAP1B PE=1 SV=1	1	2.0709e-13	119.94	2	QWNNC(1)AFLESSAK	4.7167	83940	190150	0.625374	1.35951
	P61764	110	C	1.83952	Up	Syntaxin-binding protein 1 OS=Homo sapiens OX=9606 GN=STXBP1 PE=1 SV=1	1	1.31412e-16	98.865	3	AAHVFFTDSC(1)PDALFNELVK	1.2771	34848	54105	0.72241	1.32889
	P62136	202	C	0.513676	Down	Serine/threonine-protein phosphatase PP1-alpha catalytic subunit OS=Homo sapiens OX=9606 GN=PPP1CA PE=1 SV=1	1	8.71671e-47	65.553	4	IMRPTDVPDQGLLC(1)DLLWSDPDKDVQGWGENDR	0.90616	54122	28903	1.32959	0.682977
	P62136	140	C	3.37012	Up	Serine/threonine-protein phosphatase PP1-alpha catalytic subunit OS=Homo sapiens OX=9606 GN=PPP1CA PE=1 SV=1	1	1.64202e-15	133.68	2	IYGFYDEC(1)KR	5.8884	15353	53792	0.452881	1.52626
	P62136	105	C	3.22069	Up	Serine/threonine-protein phosphatase PP1-alpha catalytic subunit OS=Homo sapiens OX=9606 GN=PPP1CA PE=1 SV=1	1	1.29669e-27	147.19	2	QSLETIC(1)LLLAYK	5.4728	22220	74400	0.46906	1.5107
	P62136	155	C	0.468094	Down	Serine/threonine-protein phosphatase PP1-alpha catalytic subunit OS=Homo sapiens OX=9606 GN=PPP1CA PE=1 SV=1	1	1.1959e-15	117.77	2	TFTDC(1)FNC(1)LPIAAIVDEK	1.0307	1750700	851970	1.37197	0.64221
	P62136	158	C	0.431795	Down	Serine/threonine-protein phosphatase PP1-alpha catalytic subunit OS=Homo sapiens OX=9606 GN=PPP1CA PE=1 SV=1	1	1.1959e-15	115.24	2	TFTDC(1)FNC(1)LPIAAIVDEK	1.0307	1722200	773110	1.4077	0.60784
	P62140	61	C	2.05618	Up	Serine/threonine-protein phosphatase PP1-beta catalytic subunit OS=Homo sapiens OX=9606 GN=PPP1CB PE=1 SV=3	1	7.70874e-50	166.71	2	IC(1)GDIHGQYTDLLR	3.5496	98845	195920	0.658587	1.35417
	P62140	201	C	0.354273	Down	Serine/threonine-protein phosphatase PP1-beta catalytic subunit OS=Homo sapiens OX=9606 GN=PPP1CB PE=1 SV=3	1	5.06339e-70	103.87	4	IMRPTDVPDTGLLC(1)DLLWSDPDKDVQGWGENDR	1.3394	116050	39632	1.464	0.518656
	P62263	85	C	1.92067	Up	40S ribosomal protein S14 OS=Homo sapiens OX=9606 GN=RPS14 PE=1 SV=3	1	0.000191726	108.4	3	C(1)KELGITALHIK	3.1267	79655	166660	0.675667	1.29773
	P62280	116	C	1.86322	Up	40S ribosomal protein S11 OS=Homo sapiens OX=9606 GN=RPS11 PE=1 SV=3	1	1.00642e-65	208.6	2	NMSVHLSPC(1)FR	3.9217	114020	220280	0.694722	1.29442
	P62316	63	C	2.90085	Up	Small nuclear ribonucleoprotein Sm D2 OS=Homo sapiens OX=9606 GN=SNRPD2 PE=1 SV=1	1	1.26616e-36	204.86	2	HC(1)NMVLENVK	5.1813	370340	1163600	0.50293	1.45892
	P62829	28	C	0.500727	Down	60S ribosomal protein L23 OS=Homo sapiens OX=9606 GN=RPL23 PE=1 SV=1	1	1.39582e-16	94.119	2	ISLGLPVGAVINC(1)ADNTGAK	0.88465	2056900	1133800	1.35431	0.678141
	P62888	92	C	1.68217	Up	60S ribosomal protein L30 OS=Homo sapiens OX=9606 GN=RPL30 PE=1 SV=2	1	9.78995e-32	159.44	2	VC(1)TLAIIDPGDSDIIR	4.3267	1804300	2995100	0.746926	1.25646
	P62910	96	C	135.497	Up	60S ribosomal protein L32 OS=Homo sapiens OX=9606 GN=RPL32 PE=1 SV=2	1	3.34259e-59	205.09	2	SYC(1)AEIAHNVSSK	3.0043	39918	5636200	0.0143609	1.94587
	P62913	72	C	3.03705	Up	60S ribosomal protein L11 OS=Homo sapiens OX=9606 GN=RPL11 PE=1 SV=2	1	0.000879	108.92	2	IAVHC(1)TVR	3.1258	135920	422390	0.492556	1.49592
	P62917	90	C	1.6579	Up	60S ribosomal protein L8 OS=Homo sapiens OX=9606 GN=RPL8 PE=1 SV=2	1	7.88422e-10	78.673	3	TELFIAAEGIHTGQFVYC(1)GK	2.6646	28152	56296	0.735461	1.21932
	P62942	23	C	0.448775	Down	Peptidyl-prolyl cis-trans isomerase FKBP1A OS=Homo sapiens OX=9606 GN=FKBP1A PE=1 SV=2	1	8.64324e-32	129.04	3	RGQTC(1)VVHYTGMLEDGKK	3.7455	159840	81918	1.4162	0.635554
	P63104	94	C	0.489213	Down	14-3-3 protein zeta/delta OS=Homo sapiens OX=9606 GN=YWHAZ PE=1 SV=1	1	4.47695e-13	124.46	2	DIC(1)NDVLSLLEK	1.9653	3428000	1835500	1.3641	0.667336
	Q12996	176	C	1.99016	Up	Cleavage stimulation factor subunit 3 OS=Homo sapiens OX=9606 GN=CSTF3 PE=1 SV=1	1	7.77086e-07	86.243	2	GC(1)VNPMINIEQLWR	5.0704	37142	79749	0.660561	1.31462
	Q12788	728	C	2.34729	Up	Transducin beta-like protein 3 OS=Homo sapiens OX=9606 GN=TBL3 PE=1 SV=2	1	4.2762e-05	90.142	3	HC(1)HEAQAVLGVLLR	3.9449	13737	30841	0.602898	1.41518
	Q12788	511	C	1.51033	Up	Transducin beta-like protein 3 OS=Homo sapiens OX=9606 GN=TBL3 PE=1 SV=2	1	6.03089e-14	106.47	3	LWALPQC(1)QLLGVFSGHR	0.40275	24018	34696	0.800327	1.20876
	Q12788	555	C	1.69391	Up	Transducin beta-like protein 3 OS=Homo sapiens OX=9606 GN=TBL3 PE=1 SV=2	1	1.16714e-12	88.181	2	LWALQDFSC(1)LK	2.6062	107020	173390	0.746696	1.26483
	Q06830	71	C	1.55285	Up	Peroxiredoxin-1 OS=Homo sapiens OX=9606 GN=PRDX1 PE=1 SV=1	1	2.66132e-07	76.23	4	LNC(1)QVIGASVDSHFCHLAWVNTPK	2.9489	45337	84173	0.768608	1.19354
	Q06265	61	C	3.00603	Up	Exosome complex component RRP45 OS=Homo sapiens OX=9606 GN=EXOSC9 PE=1 SV=3	1	2.58555e-09	108.2	2	VLGQVSC(1)ELVSPK	2.0072	108740	328790	0.498518	1.49856
	Q04917	97	C	1.52744	Up	14-3-3 protein eta OS=Homo sapiens OX=9606 GN=YWHAH PE=1 SV=4	1	8.1821e-110	200.82	2	ELETVC(1)NDVLSLLDK	5.8576	489610	673950	0.799991	1.22194
	Q01813	718	C	1.81108	Up	ATP-dependent 6-phosphofructokinase, platelet type OS=Homo sapiens OX=9606 GN=PFKP PE=1 SV=2	1	0.000321052	65.212	2	KFTTDDSIC(1)VLGISK	3.9591	59990	106560	0.713466	1.29215
	Q01813	360	C	1.76674	Up	ATP-dependent 6-phosphofructokinase, platelet type OS=Homo sapiens OX=9606 GN=PFKP PE=1 SV=2	1	2.65999e-29	154.09	2	LPLMEC(1)VQMTQDVQK	3.909	273770	474390	0.72482	1.28057
	Q8NBX0	238	C	2.12245	Up	Saccharopine dehydrogenase-like oxidoreductase OS=Homo sapiens OX=9606 GN=SCCPDH PE=1 SV=1	1	0.00117843	91.783	2	RWPISYC(1)R	4.8358	55470	114080	0.644171	1.36722
	Q01518	416	C	2.46799	Up	Adenylyl cyclase-associated protein 1 OS=Homo sapiens OX=9606 GN=CAP1 PE=1 SV=5	1	3.02128e-21	143.39	2	TDGC(1)HAYLSK	4.2942	277740	653950	0.582503	1.43761
	Q00341	104	C	1.84547	Up	Vigilin OS=Homo sapiens OX=9606 GN=HDLBP PE=1 SV=2	1	0.000507176	109.11	2	IC(1)LEIMQR	1.5628	28425	58186	0.692222	1.27748
	P78527	3837	C	1.69945	Up	DNA-dependent protein kinase catalytic subunit OS=Homo sapiens OX=9606 GN=PRKDC PE=1 SV=3	1	0.000611814	77.358	2	APPC(1)EYKDWLTK	2.5664	212030	393610	0.732514	1.24487
	P78527	25	C	2.14693	Up	DNA-dependent protein kinase catalytic subunit OS=Homo sapiens OX=9606 GN=PRKDC PE=1 SV=3	1	2.78476e-79	230.54	2	C(1)GAALAGHQLIR	2.5334	143920	337520	0.625478	1.34286
	P78527	2093	C	1.85773	Up	DNA-dependent protein kinase catalytic subunit OS=Homo sapiens OX=9606 GN=PRKDC PE=1 SV=3	1	2.80182e-35	155.57	2	HEC(1)MAPLTALVK	2.2566	254400	516250	0.690706	1.28315
	P78527	81	C	2.0926	Up	DNA-dependent protein kinase catalytic subunit OS=Homo sapiens OX=9606 GN=PRKDC PE=1 SV=3	1	0.00311179	102.46	2	EC(1)REEILK	2.7884	106250	242870	0.636777	1.33252
	P78527	2363	C	1.87602	Up	DNA-dependent protein kinase catalytic subunit OS=Homo sapiens OX=9606 GN=PRKDC PE=1 SV=3	1	0.00573207	71.575	2	FIVC(1)LNK	3.153	151250	309950	0.686182	1.28729
	P78527	1164	C	0.412512	Down	DNA-dependent protein kinase catalytic subunit OS=Homo sapiens OX=9606 GN=PRKDC PE=1 SV=3	1	0.000131136	69.641	2	GFPPSASLC(1)LLDLVK	0.32315	866280	390350	1.44239	0.595005
	P78527	373	C	4.20971	Up	DNA-dependent protein kinase catalytic subunit OS=Homo sapiens OX=9606 GN=PRKDC PE=1 SV=3	1	0.00177275	49.325	2	GYGLFAGPC(1)K	3.8447	34940	160670	0.373736	1.57332
	P78527	4061	C	3.14252	Up	DNA-dependent protein kinase catalytic subunit OS=Homo sapiens OX=9606 GN=PRKDC PE=1 SV=3	1	3.68642e-58	233.43	3	LAGANPAVITC(1)DELLLGHEK	5.0921	20540	70508	0.472023	1.48334
	P78527	223	C	1.58933	Up	DNA-dependent protein kinase catalytic subunit OS=Homo sapiens OX=9606 GN=PRKDC PE=1 SV=3	1	0.0166531	66.087	2	LPVLAGC(1)LK	3.1402	488400	847910	0.764719	1.21539
	P78527	478	C	1.77527	Up	DNA-dependent protein kinase catalytic subunit OS=Homo sapiens OX=9606 GN=PRKDC PE=1 SV=3	1	2.24516e-85	236.95	2	NC(1)ISTVVHQGLIR	2.2312	252640	489920	0.711875	1.26377
	P78527	3293	C	4.39908	Up	DNA-dependent protein kinase catalytic subunit OS=Homo sapiens OX=9606 GN=PRKDC PE=1 SV=3	1	3.32225e-13	130.99	2	SQGC(1)SEQVLTVLK	-0.073573	60737	291860	0.360419	1.58551
	P78527	2248	C	2.10279	Up	DNA-dependent protein kinase catalytic subunit OS=Homo sapiens OX=9606 GN=PRKDC PE=1 SV=3	1	2.04157e-07	62.454	3	TLVEC(1)WKDC(1)LSIPYR	1.4162	51829	119050	0.634625	1.33449
	P78527	2435	C	2.05346	Up	DNA-dependent protein kinase catalytic subunit OS=Homo sapiens OX=9606 GN=PRKDC PE=1 SV=3	1	0.0161817	53.679	2	VC(1)LDIIYK	-0.43963	52468	117690	0.645172	1.32483
	P78527	301	C	1.59124	Up	DNA-dependent protein kinase catalytic subunit OS=Homo sapiens OX=9606 GN=PRKDC PE=1 SV=3	1	3.89839e-11	142.56	2	WC(1)AHTNVELK	4.8962	47189	82023	0.764137	1.21592
	P78527	1176	C	1.79802	Up	DNA-dependent protein kinase catalytic subunit OS=Homo sapiens OX=9606 GN=PRKDC PE=1 SV=3	1	6.8486e-07	96.666	3	WLLAHC(1)GRPQTEC(1)R	3.0893	28684	56337	0.705906	1.26923
	P78346	257	C	0.651577	Down	Ribonuclease P protein subunit p30 OS=Homo sapiens OX=9606 GN=RPP30 PE=1 SV=1	1	2.57079e-20	112.7	2	PSEGDEDC(1)LPASK	4.006	59927	44273	1.2272	0.799617
	P78346	180	C	0.283254	Down	Ribonuclease P protein subunit p30 OS=Homo sapiens OX=9606 GN=RPP30 PE=1 SV=1	1	1.29184e-28	145.75	2	YTISSALNLMQIC(1)K	5.7658	95129	30552	1.61512	0.457489
	P68402	206	C	0.378574	Down	Platelet-activating factor acetylhydrolase IB subunit alpha2 OS=Homo sapiens OX=9606 GN=PAFAH1B2 PE=1 SV=1	1	3.4301e-16	70.831	3	IC(1)KPLHELIMQLLEETPEEK	0.55058	49292	21458	1.49785	0.567049
	P63241	22	C	0.390888	Down	Eukaryotic translation initiation factor 5A-1 OS=Homo sapiens OX=9606 GN=EIF5A PE=1 SV=2	1	1.10447e-71	122.16	3	ADDLDFETGDAGASATFPMQC(1)SALR	5.1135	2657400	1208200	1.48704	0.581267
	P63208	62	C	1.50912	Up	S-phase kinase-associated protein 1 OS=Homo sapiens OX=9606 GN=SKP1 PE=1 SV=2	1	0.00262405	53.878	2	VIQWC(1)THHK	-0.76869	19545	34866	0.783822	1.18288
	Q01082	112	C	2.41428	Up	Spectrin beta chain, non-erythrocytic 1 OS=Homo sapiens OX=9606 GN=SPTBN1 PE=1 SV=2	1	0.000407694	86.205	2	IHC(1)LENVDK	1.228	10401	26299	0.58022	1.40082
	P60174	87	C	2.17191	Up	Triosephosphate isomerase OS=Homo sapiens OX=9606 GN=TPI1 PE=1 SV=4	1	4.04857e-88	257.01	2	DC(1)GATWVVLGHSER	4.8149	171860	453770	0.608646	1.32192
	Q8NI27	1016	C	1.6324	Up	THO complex subunit 2 OS=Homo sapiens OX=9606 GN=THOC2 PE=1 SV=2	1	6.2026e-13	119.94	2	TPNFSTLLC(1)YDR	7.1959	88758	143730	0.760496	1.24143
	Q8WYP5	521	C	2.40928	Up	Protein ELYS OS=Homo sapiens OX=9606 GN=AHCTF1 PE=1 SV=3	1	0.000207222	62.969	2	C(1)LVAGLLSPR	3.4115	20750	52798	0.580089	1.3976
	Q9NWU5	166	C	1.82706	Up	39S ribosomal protein L22, mitochondrial OS=Homo sapiens OX=9606 GN=MRPL22 PE=1 SV=1	1	0.00135757	75.915	2	VYC(1)HYFVK	4.5623	19854	34137	0.713787	1.30413
	Q9P2I0	311	C	1.68534	Up	Cleavage and polyadenylation specificity factor subunit 2 OS=Homo sapiens OX=9606 GN=CPSF2 PE=1 SV=2	1	3.39886e-10	153.33	2	HLSLC(1)HGLSDLAR	4.4193	55445	109270	0.730234	1.23069
	Q9UBE0	130	C	1.73915	Up	SUMO-activating enzyme subunit 1 OS=Homo sapiens OX=9606 GN=SAE1 PE=1 SV=1	1	6.66024e-08	69.369	3	KPESFFTQFDAVC(1)LTC(1)C(1)SR	3.1019	160400	314460	0.718553	1.24967
	Q9UBE0	133	C	1.73915	Up	SUMO-activating enzyme subunit 1 OS=Homo sapiens OX=9606 GN=SAE1 PE=1 SV=1	1	6.66024e-08	69.369	3	KPESFFTQFDAVC(1)LTC(1)C(1)SR	3.1019	160400	314460	0.718553	1.24967
	Q9UBE0	134	C	3.31835	Up	SUMO-activating enzyme subunit 1 OS=Homo sapiens OX=9606 GN=SAE1 PE=1 SV=1	1	6.66024e-08	69.369	3	KPESFFTQFDAVC(1)LTC(1)C(1)SR	3.1019	84066	314460	0.448729	1.48904
	Q9Y678	296	C	0.227157	Down	Coatomer subunit gamma-1 OS=Homo sapiens OX=9606 GN=COPG1 PE=1 SV=1	1	3.68354e-24	128.68	2	ELAPAVSVLQLFC(1)SSPK	1.2154	447780	95012	1.59554	0.362438
	Q9Y678	813	C	1.79825	Up	Coatomer subunit gamma-1 OS=Homo sapiens OX=9606 GN=COPG1 PE=1 SV=1	1	2.28901e-05	79.809	2	FLGMHPC(1)ER	5.1677	41349	69455	0.721749	1.29789
	Q9UBW7	801	C	6.48397	Up	Zinc finger MYM-type protein 2 OS=Homo sapiens OX=9606 GN=ZMYM2 PE=1 SV=1	1	7.02315e-21	99.174	2	FYC(1)QQNEPNMTTQK	4.3125	11504	69612	0.274175	1.77775
	Q9UH65	40	C	2.04024	Up	Switch-associated protein 70 OS=Homo sapiens OX=9606 GN=SWAP70 PE=1 SV=1	1	4.0057e-06	55.754	2	VLSHNLC(1)TVLK	2.9127	22661	48675	0.652104	1.33045
	Q9UHD1	176	C	1.97927	Up	Cysteine and histidine-rich domain-containing protein 1 OS=Homo sapiens OX=9606 GN=CHORDC1 PE=1 SV=2	1	8.40927e-16	92.218	3	TYQGLESLEEVC(1)VYHSGVPIFHEGMK	2.9234	45893	93391	0.668258	1.32266
	Q9UJ41	19	C	3.2332	Up	Rab5 GDP/GTP exchange factor OS=Homo sapiens OX=9606 GN=RABGEF1 PE=1 SV=3	1	9.92841e-09	115.41	2	GIHVDQSDLLC(1)K	3.0968	37757	102530	0.495189	1.60105
	Q9UJV9	281	C	1.76337	Up	Probable ATP-dependent RNA helicase DDX41 OS=Homo sapiens OX=9606 GN=DDX41 PE=1 SV=2	1	6.13346e-09	118.91	3	QTHGILEYYC(1)R	4.3712	17734	30342	0.726783	1.28159
	Q9UJW0	30	C	1.65597	Up	Dynactin subunit 4 OS=Homo sapiens OX=9606 GN=DCTN4 PE=1 SV=1	1	7.38906e-21	154.28	2	APLSQLYFC(1)R	3.565	172740	263130	0.760864	1.25997
	Q9UKN8	180	C	1.51811	Up	General transcription factor 3C polypeptide 4 OS=Homo sapiens OX=9606 GN=GTF3C4 PE=1 SV=2	1	1.21215e-08	78.816	2	C(1)LLAALTMDNR	4.2079	18010	30477	0.785482	1.19245
	Q9UKN8	788	C	2.65907	Up	General transcription factor 3C polypeptide 4 OS=Homo sapiens OX=9606 GN=GTF3C4 PE=1 SV=2	1	5.05885e-05	94.806	2	C(1)LLHDSIAR	4.736	16552	49061	0.533468	1.41853
	Q9UKN8	93	C	0.649594	Down	General transcription factor 3C polypeptide 4 OS=Homo sapiens OX=9606 GN=GTF3C4 PE=1 SV=2	1	1.90131e-64	200.96	3	SIAVLELIC(1)DVHNPGQDLVIHR	5.6683	40529	29347	1.22655	0.79676
	Q9ULW0	145	C	2.12391	Up	Targeting protein for Xklp2 OS=Homo sapiens OX=9606 GN=TPX2 PE=1 SV=2	1	8.71954e-06	74.524	2	C(1)ATPVIIDEILPSK	4.2592	34654	82109	0.627881	1.33357
	Q9UMS4	298	C	2.06618	Up	Pre-mRNA-processing factor 19 OS=Homo sapiens OX=9606 GN=PRPF19 PE=1 SV=1	1	2.17717e-28	129.69	2	IWSVPNASC(1)VQVVR	2.0772	164650	381060	0.639676	1.32168
	Q9UMS4	5	C	1.95293	Up	Pre-mRNA-processing factor 19 OS=Homo sapiens OX=9606 GN=PRPF19 PE=1 SV=1	1	1.1021e-21	93.495	3	SLIC(1)SISNEVPEHPC(1)VSPVSNHVYER	4.1822	160890	351950	0.665131	1.29896
	Q9UNH7	149	C	2.49135	Up	Sorting nexin-6 OS=Homo sapiens OX=9606 GN=SNX6 PE=1 SV=1	1	5.47228e-13	114.39	2	TVAMHEVFLC(1)R	2.6917	27519	63786	0.581808	1.44949
	Q9NUQ3	127	C	0.56758	Down	Gamma-taxilin OS=Homo sapiens OX=9606 GN=TXLNG PE=1 SV=2	1	5.61438e-05	59.67	2	TDPPDGQQDSEC(1)NR	0.46683	59796	37738	1.29478	0.734893
	Q9UNX4	571	C	4.22751	Up	WD repeat-containing protein 3 OS=Homo sapiens OX=9606 GN=WDR3 PE=1 SV=1	1	9.01071e-14	116.13	2	LLAVSLLDC(1)TVK	2.5573	26904	110970	0.385522	1.6298
	Q9Y224	19	C	0.518445	Down	RNA transcription, translation and transport factor protein OS=Homo sapiens OX=9606 GN=RTRAF PE=1 SV=1	1	6.29937e-21	117.21	3	LTALDYHNPAGFNC(1)KDETEFR	4.1216	210300	117990	1.33383	0.69152
	Q9Y262	417	C	2.24704	Up	Eukaryotic translation initiation factor 3 subunit L OS=Homo sapiens OX=9606 GN=EIF3L PE=1 SV=1	1	9.56354e-18	120.75	2	GDPQVYEELFSYSC(1)PK	2.6597	25998	58322	0.616142	1.38449
	Q9Y277	65	C	2.30576	Up	Voltage-dependent anion-selective channel protein 3 OS=Homo sapiens OX=9606 GN=VDAC3 PE=1 SV=1	1	2.43568e-05	82.437	2	YKVC(1)NYGLTFTQK	0.45828	43902	100430	0.605951	1.39718
	Q9Y295	243	C	1.6471	Up	Developmentally-regulated GTP-binding protein 1 OS=Homo sapiens OX=9606 GN=DRG1 PE=1 SV=1	1	5.60849e-09	101.41	2	VYIPC(1)IYVLNK	3.0517	95774	159320	0.75463	1.24295
	Q9Y2T2	236	C	1.9539	Up	AP-3 complex subunit mu-1 OS=Homo sapiens OX=9606 GN=AP3M1 PE=1 SV=1	1	0.000679005	69.915	3	LLDDVSFHPC(1)IR	3.4851	40847	73553	0.686112	1.34059
	Q9Y333	26	C	0.49443	Down	U6 snRNA-associated Sm-like protein LSm2 OS=Homo sapiens OX=9606 GN=LSM2 PE=1 SV=1	1	2.13781e-28	144.16	3	NDLSIC(1)GTLHSVDQYLNIK	3.3128	169980	92272	1.35977	0.672312
	Q9Y3A3	92	C	0.236501	Down	MOB-like protein phocein OS=Homo sapiens OX=9606 GN=MOB4 PE=1 SV=1	1	3.7436e-24	61.211	4	LQSEC(1)HPDTC(1)TQMTATEQWIFLC(1)AAHK	3.6369	69055	17280	1.64615	0.389315
	Q9Y3A3	97	C	0.571753	Down	MOB-like protein phocein OS=Homo sapiens OX=9606 GN=MOB4 PE=1 SV=1	1	4.13659e-08	61.211	4	LQSEC(1)HPDTC(1)TQMTATEQWIFLC(1)AAHK	3.6369	28564	17280	1.28232	0.733172
	Q9Y3C8	116	C	1.93857	Up	Ubiquitin-fold modifier-conjugating enzyme 1 OS=Homo sapiens OX=9606 GN=UFC1 PE=1 SV=3	1	4.98634e-05	74.424	3	IC(1)LTDHFKPLWAR	2.5144	10890	25018	0.662676	1.28464
	Q9Y450	491	C	1.59995	Up	HBS1-like protein OS=Homo sapiens OX=9606 GN=HBS1L PE=1 SV=1	1	0.00237574	51.43	2	LC(1)VSDVFK	2.9238	69530	112540	0.768219	1.22911
	Q9Y4E8	791	C	1.56856	Up	Ubiquitin carboxyl-terminal hydrolase 15 OS=Homo sapiens OX=9606 GN=USP15 PE=1 SV=3	1	2.12652e-08	99.276	2	LKDC(1)IELFTTK	2.2232	54617	84025	0.78032	1.22398
	Q9Y4R8	30	C	1.53912	Up	Telomere length regulation protein TEL2 homolog OS=Homo sapiens OX=9606 GN=TELO2 PE=1 SV=2	1	1.95247e-09	86.798	3	EAIHALSSSEDGGHIFC(1)TLESLK	2.8804	25761	39611	0.787754	1.21245
	Q9Y5L0	511	C	1.61977	Up	Transportin-3 OS=Homo sapiens OX=9606 GN=TNPO3 PE=1 SV=3	1	3.00773e-09	119.43	2	GLC(1)EKPLASAAAK	1.1961	30422	46469	0.768758	1.24521
	Q9Y5Q9	607	C	0.403	Down	General transcription factor 3C polypeptide 3 OS=Homo sapiens OX=9606 GN=GTF3C3 PE=1 SV=1	1	2.27701e-63	172.92	2	ISDSNDQESANC(1)DAK	-1.8504	32141	13391	1.43568	0.578578
	Q9Y6D6	88	C	2.26287	Up	Brefeldin A-inhibited guanine nucleotide-exchange protein 1 OS=Homo sapiens OX=9606 GN=ARFGEF1 PE=1 SV=2	1	1.06497e-05	97.277	2	YFLPFELAC(1)QSK	6.4983	66886	142070	0.620557	1.40424
	Q9Y6D6	1685	C	1.51149	Up	Brefeldin A-inhibited guanine nucleotide-exchange protein 1 OS=Homo sapiens OX=9606 GN=ARFGEF1 PE=1 SV=2	1	2.07508e-15	137.84	2	LLDC(1)LLESHR	2.339	24395	34611	0.801504	1.21147
	Q9UQB8	230	C	2.62795	Up	Brain-specific angiogenesis inhibitor 1-associated protein 2 OS=Homo sapiens OX=9606 GN=BAIAP2 PE=1 SV=1	1	2.9308e-13	119.94	2	LPLWQQAC(1)ADPSK	3.7142	16922	47471	0.543319	1.42781
	Q9NRZ9	346	C	2.01908	Up	Lymphoid-specific helicase OS=Homo sapiens OX=9606 GN=HELLS PE=1 SV=1	1	0.00170596	65.313	2	NALQHC(1)YWK	5.4186	22056	52039	0.645518	1.30335
	Q9NR56	185	C	1.95781	Up	Muscleblind-like protein 1 OS=Homo sapiens OX=9606 GN=MBNL1 PE=1 SV=2	1	0.00356605	91.783	2	TDRLEVC(1)R	2.2717	30780	68461	0.662511	1.29707
	Q9NR45	8	C	1.57715	Up	Sialic acid synthase OS=Homo sapiens OX=9606 GN=NANS PE=1 SV=2	1	2.78926e-21	154.71	2	PLELELC(1)PGR	3.6907	276960	444310	0.774574	1.22162
	Q92499	519	C	1.60945	Up	ATP-dependent RNA helicase DDX1 OS=Homo sapiens OX=9606 GN=DDX1 PE=1 SV=2	1	4.63924e-58	134.49	3	IDC(1)DNLEQYFIQQGGGPDKK	4.7981	42602	75651	0.75775	1.21956
	Q92499	631	C	1.68468	Up	ATP-dependent RNA helicase DDX1 OS=Homo sapiens OX=9606 GN=DDX1 PE=1 SV=2	1	2.24773e-06	97.033	2	VWYHVC(1)SSR	4.4241	65124	121050	0.73575	1.2395
	Q92598	650	C	1.60406	Up	Heat shock protein 105 kDa OS=Homo sapiens OX=9606 GN=HSPH1 PE=1 SV=1	1	0.00638187	60.892	2	DKLC(1)GPYEK	2.0901	74188	131720	0.7591	1.21764
	Q92598	796	C	2.90817	Up	Heat shock protein 105 kDa OS=Homo sapiens OX=9606 GN=HSPH1 PE=1 SV=1	1	8.44143e-21	135.5	2	ELNNTC(1)EPVVTQPK	-2.3323	58326	187750	0.499381	1.45228
	Q92598	245	C	2.73518	Up	Heat shock protein 105 kDa OS=Homo sapiens OX=9606 GN=HSPH1 PE=1 SV=1	1	3.33493e-05	85.716	2	LVEHFC(1)AEFK	3.5021	57896	175280	0.523123	1.43083
	Q92598	310	C	1.5508	Up	Heat shock protein 105 kDa OS=Homo sapiens OX=9606 GN=HSPH1 PE=1 SV=1	1	2.97217e-37	171.09	2	SQFEELC(1)AELLQK	3.6114	8979.7	15414	0.775573	1.20276
	Q92598	167	C	1.92263	Up	Heat shock protein 105 kDa OS=Homo sapiens OX=9606 GN=HSPH1 PE=1 SV=1	1	1.48686e-109	224.09	2	SVLDAAQIVGLNC(1)LR	4.9754	82007	174520	0.67353	1.29495
	Q92878	157	C	1.66955	Up	DNA repair protein RAD50 OS=Homo sapiens OX=9606 GN=RAD50 PE=1 SV=1	1	1.22181e-08	68.127	3	AVLNNVIFC(1)HQEDSNWPLSEGK	4.5432	53293	95887	0.74223	1.23919
	Q92917	137	C	1.59004	Up	G-patch domain and KOW motifs-containing protein OS=Homo sapiens OX=9606 GN=GPKOW PE=1 SV=2	1	0.000604095	57.003	2	GC(1)TPSGEGADSEPR	2.6511	35821	66795	0.758452	1.20597
	Q92922	845	C	0.652857	Down	SWI/SNF complex subunit SMARCC1 OS=Homo sapiens OX=9606 GN=SMARCC1 PE=1 SV=3	1	4.26068e-13	67.927	3	SEEKETEENKELTDTC(1)K	5.196	38323	29390	1.23079	0.80353
	Q92945	296	C	2.14723	Up	Far upstream element-binding protein 2 OS=Homo sapiens OX=9606 GN=KHSRP PE=1 SV=4	1	1.82362e-85	240.33	2	VQQAC(1)EMVMDILR	4.7407	250910	622570	0.619191	1.32955
	Q96BP3	98	C	1.5528	Up	Peptidylprolyl isomerase domain and WD repeat-containing protein 1 OS=Homo sapiens OX=9606 GN=PPWD1 PE=1 SV=1	1	0.000760186	81.099	2	DVITHVVC(1)TK	5.6597	19423	29846	0.784342	1.21793
	Q96CS3	194	C	1.80123	Up	FAS-associated factor 2 OS=Homo sapiens OX=9606 GN=FAF2 PE=1 SV=2	1	2.51929e-10	119.79	2	NTLC(1)APEVISLINTR	2.5127	250820	412670	0.723334	1.30289
	Q96CV9	472	C	1.92621	Up	Optineurin OS=Homo sapiens OX=9606 GN=OPTN PE=1 SV=3	1	0.000199546	59.67	2	AQMEVYC(1)SDFHAER	4.2471	9355.3	13281	0.717881	1.38279
	Q96EK5	272	C	1.75179	Up	KIF-binding protein OS=Homo sapiens OX=9606 GN=KIFBP PE=1 SV=1	1	1.13329e-05	98.865	2	HC(1)LSAANVIFGQTGK	1.0815	64626	122710	0.718892	1.25935
	Q96KQ7	842	C	2.01465	Up	Histone-lysine N-methyltransferase EHMT2 OS=Homo sapiens OX=9606 GN=EHMT2 PE=1 SV=3	1	4.6563e-11	91.993	3	C(1)DLHAVNYHGDTPLHIAAR	2.6201	10284	22956	0.652182	1.31392
	Q96KQ7	957	C	1.71874	Up	Histone-lysine N-methyltransferase EHMT2 OS=Homo sapiens OX=9606 GN=EHMT2 PE=1 SV=3	1	7.3213e-21	132.9	2	YISENC(1)ETSTMNIDR	5.0397	34948	66553	0.725805	1.24747
	Q96P70	450	C	2.40914	Up	Importin-9 OS=Homo sapiens OX=9606 GN=IPO9 PE=1 SV=3	1	3.17751e-09	81.799	2	IHEAC(1)MLALGSVK	0.33731	22374	51678	0.591811	1.42576
	Q96QK1	286	C	1.64441	Up	Vacuolar protein sorting-associated protein 35 OS=Homo sapiens OX=9606 GN=VPS35 PE=1 SV=2	1	4.37802e-53	183.13	2	AC(1)AELHQNVNVK	-0.2903	65118	95337	0.76716	1.26152
	Q99497	46	C	4.32926	Up	Parkinson disease protein 7 OS=Homo sapiens OX=9606 GN=PARK7 PE=1 SV=2	1	3.16338e-52	135.13	2	VTVAGLAGKDPVQC(1)SR	5.009	12698	60342	0.364679	1.57879
	Q99536	86	C	1.50954	Up	Synaptic vesicle membrane protein VAT-1 homolog OS=Homo sapiens OX=9606 GN=VAT1 PE=1 SV=2	1	5.5263e-79	236.03	2	AC(1)GLNFADLMAR	2.6323	529340	653050	0.813568	1.22811
	Q99536	50	C	2.95195	Up	Synaptic vesicle membrane protein VAT-1 homolog OS=Homo sapiens OX=9606 GN=VAT1 PE=1 SV=2	1	3.06794e-13	99.34	2	C(1)LVLTGFGGYDK	4.3725	88790	214210	0.532527	1.57199
	Q99567	391	C	1.54052	Up	Nuclear pore complex protein Nup88 OS=Homo sapiens OX=9606 GN=NUP88 PE=1 SV=2	1	2.39314e-35	90.376	2	LASGEDDPFDSDFSC(1)PVK	4.7761	42605	66393	0.78628	1.21128
	Q99873	119	C	0.305358	Down	Protein arginine N-methyltransferase 1 OS=Homo sapiens OX=9606 GN=PRMT1 PE=1 SV=3	1	3.07328e-50	163.59	2	VIGIEC(1)SSISDYAVK	2.3128	157390	59017	1.62038	0.494796
	Q99873	103	C	3.7625	Up	Protein arginine N-methyltransferase 1 OS=Homo sapiens OX=9606 GN=PRMT1 PE=1 SV=3	1	1.62951e-69	171.2	2	VVLDVGSGTGILC(1)MFAAK	0.36526	16817	77699	0.396419	1.49152
	Q9NPQ8	258	C	10.0793	Up	Synembryn-A OS=Homo sapiens OX=9606 GN=RIC8A PE=1 SV=3	1	5.56006e-06	78.816	2	HC(1)VMIATAGDR	4.5625	11040	107380	0.183191	1.84644
	Q9NP79	155	C	1.83617	Up	Vacuolar protein sorting-associated protein VTA1 homolog OS=Homo sapiens OX=9606 GN=VTA1 PE=1 SV=1	1	0.000231023	87.251	2	ATYIHNC(1)LK	4.3507	154200	274590	0.708377	1.3007
	Q9HAV4	44	C	2.98533	Up	Exportin-5 OS=Homo sapiens OX=9606 GN=XPO5 PE=1 SV=1	1	0.000996033	58.286	2	C(1)PIC(1)VPC(1)GLR	3.8088	20150	58248	0.505898	1.51027
	Q9HAV4	47	C	2.98533	Up	Exportin-5 OS=Homo sapiens OX=9606 GN=XPO5 PE=1 SV=1	1	0.000996033	58.286	2	C(1)PIC(1)VPC(1)GLR	3.8088	20150	58248	0.505898	1.51027
	Q9H9T3	240	C	2.06794	Up	Elongator complex protein 3 OS=Homo sapiens OX=9606 GN=ELP3 PE=1 SV=2	1	0.000929391	53.028	2	HLSDMLTYGC(1)TR	5.2156	17368	33077	0.661376	1.36769
	Q9H974	263	C	1.69614	Up	Queuine tRNA-ribosyltransferase accessory subunit 2 OS=Homo sapiens OX=9606 GN=QTRT2 PE=1 SV=1	1	0.000129811	59.77	3	LISGVSRPDEVLEC(1)IER	2.0895	51836	92635	0.736833	1.24978
	Q9H7X7	73	C	1.68184	Up	Intraflagellar transport protein 22 homolog OS=Homo sapiens OX=9606 GN=IFT22 PE=1 SV=1	1	3.12022e-05	62.969	2	FESC(1)WPALMK	4.4316	61299	121160	0.730789	1.22907
	Q8WXH0	489	C	1.58365	Up	Nesprin-2 OS=Homo sapiens OX=9606 GN=SYNE2 PE=1 SV=3	1	0.0010022	65.933	2	C(1)LVLGLVDEVK	2.4628	46085	70230	0.777475	1.23125
	Q8WXH0	1399	C	2.29244	Up	Nesprin-2 OS=Homo sapiens OX=9606 GN=SYNE2 PE=1 SV=3	1	2.69991e-41	146.34	2	GDDTSC(1)ENLLDAFSIK	6.0023	49216	108570	0.612069	1.40313
	Q9H4G4	63	C	2.05173	Up	Golgi-associated plant pathogenesis-related protein 1 OS=Homo sapiens OX=9606 GN=GLIPR2 PE=1 SV=3	1	2.30091e-17	78.888	2	GQC(1)GENLAWASYDQTGK	3.9527	28783	56633	0.660128	1.35441
	Q9C0E2	492	C	1.91576	Up	Exportin-4 OS=Homo sapiens OX=9606 GN=XPO4 PE=1 SV=2	1	2.45091e-05	66.619	3	IAAEHC(1)IPLLTSLLEER	2.7074	30553	33419	0.750285	1.43737
	Q9BZF1	494	C	1.89867	Up	Oxysterol-binding protein-related protein 8 OS=Homo sapiens OX=9606 GN=OSBPL8 PE=1 SV=3	1	0.00198377	84.185	2	C(1)LWIHPR	5.0945	22046	40301	0.694049	1.31777
	Q9BZE1	104	C	1.64824	Up	39S ribosomal protein L37, mitochondrial OS=Homo sapiens OX=9606 GN=MRPL37 PE=1 SV=2	1	1.86392e-05	82.716	3	DQAC(1)YIFHHR	2.0927	64973	108320	0.754166	1.24305
	Q9BXJ9	214	C	2.13546	Up	N-alpha-acetyltransferase 15, NatA auxiliary subunit OS=Homo sapiens OX=9606 GN=NAA15 PE=1 SV=1	1	2.10438e-26	147.78	2	EALEHLC(1)TYEK	4.1789	136960	305740	0.632783	1.35128
	Q9BXJ9	238	C	2.4206	Up	N-alpha-acetyltransferase 15, NatA auxiliary subunit OS=Homo sapiens OX=9606 GN=NAA15 PE=1 SV=1	1	2.19028e-06	113.7	2	GELLLQLC(1)R	3.0486	68657	173730	0.579356	1.40239
	Q9BW83	149	C	0.596773	Down	Intraflagellar transport protein 27 homolog OS=Homo sapiens OX=9606 GN=IFT27 PE=1 SV=1	1	1.68614e-52	142.51	2	AWALGQGLEC(1)FETSVK	3.055	170090	104240	1.25674	0.749991
	Q9BW27	51	C	2.60623	Up	Nuclear pore complex protein Nup85 OS=Homo sapiens OX=9606 GN=NUP85 PE=1 SV=1	1	5.8541e-10	96.957	2	SEMVPSC(1)PFIYIIR	2.8072	49080	137300	0.545989	1.42297
	Q9H3U1	223	C	2.00116	Up	Protein unc-45 homolog A OS=Homo sapiens OX=9606 GN=UNC45A PE=1 SV=1	1	5.48042e-26	141.29	2	TLVGIC(1)SEHQSR	1.4218	71045	133900	0.673137	1.34706
	P55263	353	C	1.77055	Up	Adenosine kinase OS=Homo sapiens OX=9606 GN=ADK PE=1 SV=2	1	0.0137178	64.064	2	TGC(1)TFPEKPDFH	7.6646	47662	86952	0.718887	1.27282
	Q92900	683	C	1.91707	Up	Regulator of nonsense transcripts 1 OS=Homo sapiens OX=9606 GN=UPF1 PE=1 SV=2	0.999622	1.50549e-06	62.454	3	QLILVGDHCQLGPVVMC(1)K	0.058127	22130	43264	0.683515	1.31035
	P54920	84	C	2.17811	Up	Alpha-soluble NSF attachment protein OS=Homo sapiens OX=9606 GN=NAPA PE=1 SV=3	1	2.44171e-95	195.09	2	HDAATC(1)FVDAGNAFK	4.5371	178720	335780	0.646999	1.40924
	P00558	367	C	8.78339	Up	Phosphoglycerate kinase 1 OS=Homo sapiens OX=9606 GN=PGK1 PE=1 SV=3	1	1.72855e-98	203.93	2	GC(1)ITIIGGGDTATC(1)C(1)AK	1.0925	64456	636360	0.195353	1.71586
	P00558	379	C	8.78339	Up	Phosphoglycerate kinase 1 OS=Homo sapiens OX=9606 GN=PGK1 PE=1 SV=3	1	1.72855e-98	203.93	2	GC(1)ITIIGGGDTATC(1)C(1)AK	1.0925	64456	636360	0.195353	1.71586
	P00558	380	C	6.01115	Up	Phosphoglycerate kinase 1 OS=Homo sapiens OX=9606 GN=PGK1 PE=1 SV=3	1	1.72855e-98	203.93	2	GC(1)ITIIGGGDTATC(1)C(1)AK	1.0925	91592	618860	0.273831	1.64604
	P02792	127	C	2.00329	Up	Ferritin light chain OS=Homo sapiens OX=9606 GN=FTL PE=1 SV=2	1	1.52781e-28	146.48	3	TDPHLC(1)DFLETHFLDEEVK	4.3392	302430	411920	0.711209	1.42476
	P04183	230	C	1.80995	Up	Thymidine kinase, cytosolic OS=Homo sapiens OX=9606 GN=TK1 PE=1 SV=2	1	1.60135e-28	168.69	2	LFAPQQILQC(1)SPAN	4.721	117330	204450	0.715671	1.29533
	P04183	79	C	4.32171	Up	Thymidine kinase, cytosolic OS=Homo sapiens OX=9606 GN=TK1 PE=1 SV=2	1	8.66568e-05	74.849	2	NTMEALPAC(1)LLR	2.5065	56654	235720	0.380325	1.64366
	P04406	247	C	2.09601	Up	Glyceraldehyde-3-phosphate dehydrogenase OS=Homo sapiens OX=9606 GN=GAPDH PE=1 SV=3	1	7.41695e-121	260.97	2	VPTANVSVVDLTC(1)R	4.4935	3049300	7380600	0.629974	1.32043
	P04899	287	C	4.27161	Up	Guanine nucleotide-binding protein G(i) subunit alpha-2 OS=Homo sapiens OX=9606 GN=GNAI2 PE=1 SV=3	1	0.000174569	73.891	3	ITHSPLTIC(1)FPEYTGANK	1.959	135930	515470	0.393926	1.6827
	P04899	140	C	1.83593	Up	Guanine nucleotide-binding protein G(i) subunit alpha-2 OS=Homo sapiens OX=9606 GN=GNAI2 PE=1 SV=3	1	8.95605e-49	175.07	2	LWADHGVQAC(1)FGR	2.2734	152080	247870	0.717817	1.31786
	P06733	337	C	7.8061	Up	Alpha-enolase OS=Homo sapiens OX=9606 GN=ENO1 PE=1 SV=2	1	0.020562	49.96	2	SC(1)NC(1)LLLK	2.64	24535	219680	0.2157	1.68377
	P07355	133	C	1.78319	Up	Annexin A2 OS=Homo sapiens OX=9606 GN=ANXA2 PE=1 SV=2	1	3.09945e-97	190.68	2	GLGTDEDSLIEIIC(1)SR	5.8652	2290500	4027200	0.720029	1.28395
	P07814	697	C	1.7718	Up	Bifunctional glutamate/proline--tRNA ligase OS=Homo sapiens OX=9606 GN=EPRS1 PE=1 SV=5	1	3.1707e-07	78.864	2	EAPC(1)VLIYIPDGHTK	3.8066	186780	331450	0.721398	1.27817
	P07814	105	C	0.341945	Down	Bifunctional glutamate/proline--tRNA ligase OS=Homo sapiens OX=9606 GN=EPRS1 PE=1 SV=5	1	1.07302e-51	120.37	3	LSSC(1)DSFTSTINELNHC(1)LSLR	4.7714	250260	85708	1.49094	0.50982
	P07814	1487	C	3.90515	Up	Bifunctional glutamate/proline--tRNA ligase OS=Homo sapiens OX=9606 GN=EPRS1 PE=1 SV=5	1	1.62812e-06	98.009	3	SLC(1)IPFKPLC(1)ELQPGAK	0.054506	117250	458590	0.407547	1.59153
	P07900	420	C	1.78144	Up	Heat shock protein HSP 90-alpha OS=Homo sapiens OX=9606 GN=HSP90AA1 PE=1 SV=5	1	4.40495e-97	264.84	3	KC(1)LELFTELAEDKENYK	2.9786	61210	117110	0.711916	1.26824
	P07900	572	C	1.558	Up	Heat shock protein HSP 90-alpha OS=Homo sapiens OX=9606 GN=HSP90AA1 PE=1 SV=5	1	5.92949e-10	122.44	2	TKFENLC(1)K	1.9409	304140	508910	0.775823	1.20873
	P08865	148	C	7.26225	Up	40S ribosomal protein SA OS=Homo sapiens OX=9606 GN=RPSA PE=1 SV=4	1	4.58637e-93	192.49	3	ADHQPLTEASYVNLPTIALC(1)NTDSPLR	4.0665	269950	2183300	0.232584	1.68908
	P09001	127	C	1.67775	Up	39S ribosomal protein L3, mitochondrial OS=Homo sapiens OX=9606 GN=MRPL3 PE=1 SV=1	1	3.77696e-08	112.7	3	HVVTLLQVQDC(1)HVLK	3.2411	60297	96966	0.750923	1.25986
	P09936	90	C	1.91328	Up	Ubiquitin carboxyl-terminal hydrolase isozyme L1 OS=Homo sapiens OX=9606 GN=UCHL1 PE=1 SV=2	1	1.60752e-24	152.02	3	QTIGNSC(1)GTIGLIHAVANNQDK	3.0212	93917	185710	0.682984	1.30674
	P0DMV9	306	C	1.82618	Up	Heat shock 70 kDa protein 1B OS=Homo sapiens OX=9606 GN=HSPA1B PE=1 SV=1	1	8.70749e-37	184.04	2	FEELC(1)SDLFR	3.4765	118220	202950	0.71412	1.30411
	P11142	603	C	1.65876	Up	Heat shock cognate 71 kDa protein OS=Homo sapiens OX=9606 GN=HSPA8 PE=1 SV=1	1	1.28578e-12	131.54	2	VC(1)NPIITK	2.3654	116880	209390	0.745127	1.23599
	P00492	206	C	1.8074	Up	Hypoxanthine-guanine phosphoribosyltransferase OS=Homo sapiens OX=9606 GN=HPRT1 PE=1 SV=2	1	9.38548e-49	175.68	2	DLNHVC(1)VISETGK	2.1248	163830	311780	0.707159	1.27812
	Q9Y2J2	380	C	1.92055	Up	Band 4.1-like protein 3 OS=Homo sapiens OX=9606 GN=EPB41L3 PE=1 SV=2	1	8.14581e-12	133.68	2	VC(1)VEHHTFFR	2.7876	48413	98730	0.678389	1.30288
	P12081	224	C	2.90456	Up	Histidine--tRNA ligase, cytoplasmic OS=Homo sapiens OX=9606 GN=HARS1 PE=1 SV=2	1	3.47139e-08	104.49	2	ILDGMFAIC(1)GVSDSK	2.8253	39200	113660	0.51244	1.48841
	P12081	235	C	2.56686	Up	Histidine--tRNA ligase, cytoplasmic OS=Homo sapiens OX=9606 GN=HARS1 PE=1 SV=2	1	0.000396415	92.428	2	TIC(1)SSVDKLDK	0.9661	24300	62266	0.560932	1.43984
	P13010	296	C	0.5676	Down	X-ray repair cross-complementing protein 5 OS=Homo sapiens OX=9606 GN=XRCC5 PE=1 SV=3	1	2.10015e-176	217.2	2	ETVYC(1)LNDDDETEVLK	2.9325	835780	535950	1.29765	0.736543
	P13010	493	C	1.52713	Up	X-ray repair cross-complementing protein 5 OS=Homo sapiens OX=9606 GN=XRCC5 PE=1 SV=3	1	1.0335e-06	131.3	2	LFQC(1)LLHR	3.6363	107210	184970	0.781479	1.19342
	P13639	728	C	3.06807	Up	Elongation factor 2 OS=Homo sapiens OX=9606 GN=EEF2 PE=1 SV=4	1	6.75678e-13	99.855	2	RC(1)LYASVLTAQPR	3.3836	20189	67602	0.48095	1.47559
	P13639	567	C	1.91007	Up	Elongation factor 2 OS=Homo sapiens OX=9606 GN=EEF2 PE=1 SV=4	1	3.34786e-59	191.24	2	DLEEDHAC(1)IPIKK	3.3295	1600000	3335400	0.678004	1.29503
	P13639	290	C	1.6808	Up	Elongation factor 2 OS=Homo sapiens OX=9606 GN=EEF2 PE=1 SV=4	1	2.83027e-13	147.19	2	TFC(1)QLILDPIFK	4.058	2100400	3853000	0.737856	1.24019
	P14550	5	C	1.53691	Up	Aldo-keto reductase family 1 member A1 OS=Homo sapiens OX=9606 GN=AKR1A1 PE=1 SV=3	1	3.89951e-53	163.43	2	AASC(1)VLLHTGQK	4.4051	195710	324390	0.782111	1.20204
	P14868	130	C	1.56917	Up	Aspartate--tRNA ligase, cytoplasmic OS=Homo sapiens OX=9606 GN=DARS1 PE=1 SV=2	1	4.75992e-22	147.72	2	IGSC(1)TQQDVELHVQK	2.6856	31066	49791	0.776641	1.21868
	P14868	76	C	1.81835	Up	Aspartate--tRNA ligase, cytoplasmic OS=Homo sapiens OX=9606 GN=DARS1 PE=1 SV=2	1	0.00469158	67.889	2	QC(1)FLVLR	2.4754	46758	86842	0.70746	1.28641
	P15121	304	C	2.43899	Up	Aldo-keto reductase family 1 member B1 OS=Homo sapiens OX=9606 GN=AKR1B1 PE=1 SV=3	1	0.00077334	74.424	3	VCALLSC(1)TSHK	4.3759	38826	93666	0.5829	1.42169
	P15735	201	C	1.60603	Up	Phosphorylase b kinase gamma catalytic chain, liver/testis isoform OS=Homo sapiens OX=9606 GN=PHKG2 PE=1 SV=1	1	0.0352749	46.033	2	C(1)SMDETHPGYGK	7.2874	16478	21169	0.787818	1.26526
	P15880	222	C	2.06216	Up	40S ribosomal protein S2 OS=Homo sapiens OX=9606 GN=RPS2 PE=1 SV=2	1	1.63629e-38	145.95	2	LLMMAGIDDC(1)YTSAR	14.001	255370	578470	0.642673	1.32529
	P16152	122	C	0.661695	Down	Carbonyl reductase [NADPH] 1 OS=Homo sapiens OX=9606 GN=CBR1 PE=1 SV=3	1	4.8851e-38	148.76	2	DVC(1)TELLPLIKPQGR	2.0541	77669	51866	1.20471	0.797153
	P17858	351	C	1.54467	Up	ATP-dependent 6-phosphofructokinase, liver type OS=Homo sapiens OX=9606 GN=PFKL PE=1 SV=6	1	1.53363e-18	133.76	2	LPLMEC(1)VQMTK	3.0579	103560	165480	0.783117	1.20966
	P18669	153	C	2.54178	Up	Phosphoglycerate mutase 1 OS=Homo sapiens OX=9606 GN=PGAM1 PE=1 SV=2	1	8.8826e-136	197.79	2	YADLTEDQLPSC(1)ESLK	3.0915	166820	579740	0.528965	1.34451
	P19367	628	C	2.36071	Up	Hexokinase-1 OS=Homo sapiens OX=9606 GN=HK1 PE=1 SV=3	1	2.01974e-120	261.49	2	ATDC(1)VGHDVVTLLR	4.4659	71193	162030	0.599551	1.41537
	P20338	28	C	1.88902	Up	Ras-related protein Rab-4A OS=Homo sapiens OX=9606 GN=RAB4A PE=1 SV=3	1	0.000644837	65.933	2	SC(1)LLHQFIEK	1.8943	30081	47211	0.712536	1.34599
	P21333	478	C	1.86364	Up	Filamin-A OS=Homo sapiens OX=9606 GN=FLNA PE=1 SV=4	1	1.34625e-17	84.58	2	SPYTVTVGQAC(1)NPSAC(1)R	1.7103	92668	191500	0.687706	1.28164
	P21333	483	C	1.86364	Up	Filamin-A OS=Homo sapiens OX=9606 GN=FLNA PE=1 SV=4	1	1.34625e-17	84.58	2	SPYTVTVGQAC(1)NPSAC(1)R	1.7103	92668	191500	0.687706	1.28164
	P21333	717	C	4.55382	Up	Filamin-A OS=Homo sapiens OX=9606 GN=FLNA PE=1 SV=4	1	3.1815e-97	174.72	2	VQVQDNEGC(1)PVEALVK	2.5766	114410	577720	0.348598	1.58745
	P21333	649	C	3.4367	Up	Filamin-A OS=Homo sapiens OX=9606 GN=FLNA PE=1 SV=4	1	2.45996e-42	106.79	3	YWPQEAGEYAVHVLC(1)NSEDIR	3.8269	360500	1373800	0.438358	1.5065
	P12004	162	C	1.56306	Up	Proliferating cell nuclear antigen OS=Homo sapiens OX=9606 GN=PCNA PE=1 SV=1	1	4.79615e-50	200.76	2	DLSHIGDAVVISC(1)AK	3.2321	716300	1192000	0.774987	1.21135
	O96000	119	C	13.0174	Up	NADH dehydrogenase [ubiquinone] 1 beta subcomplex subunit 10 OS=Homo sapiens OX=9606 GN=NDUFB10 PE=1 SV=3	1	6.56125e-10	133.98	2	EGQNYQQNC(1)IK	1.6395	10075	121760	0.147371	1.91838
	O95816	142	C	1.55728	Up	BAG family molecular chaperone regulator 2 OS=Homo sapiens OX=9606 GN=BAG2 PE=1 SV=1	1	6.3418e-64	168.74	3	SHLMSLYSAC(1)SSEVPHGPVDQK	1.4724	75047	132250	0.771698	1.20175
	O95782	533	C	2.61283	Up	AP-2 complex subunit alpha-1 OS=Homo sapiens OX=9606 GN=AP2A1 PE=1 SV=3	1	0.000321921	93.561	2	FHLC(1)SVATR	3.5288	21241	59421	0.545275	1.42471
	O95782	283	C	4.01756	Up	AP-2 complex subunit alpha-1 OS=Homo sapiens OX=9606 GN=AP2A1 PE=1 SV=3	1	2.10793e-18	162.49	2	LVEC(1)LETVLNK	3.5988	42381	182300	0.390584	1.56919
	P55210	186	C	1.65824	Up	Caspase-7 OS=Homo sapiens OX=9606 GN=CASP7 PE=1 SV=1	1	0.00087719	88.201	2	LFFIQAC(1)R	1.6695	24122	45394	0.74079	1.22841
	A6NHR9	84	C	0.41352	Down	Structural maintenance of chromosomes flexible hinge domain-containing protein 1 OS=Homo sapiens OX=9606 GN=SMCHD1 PE=1 SV=2	1	7.4459e-09	117.41	2	KEITC(1)DNFDETVK	1.4575	375750	187730	1.47251	0.608912
	O00148	62	C	6.52982	Up	ATP-dependent RNA helicase DDX39A OS=Homo sapiens OX=9606 GN=DDX39A PE=1 SV=2	1	7.89085e-15	101.57	4	AIVDC(1)GFEHPSEVQHEC(1)IPQAILGMDVLC(1)QAK	5.0849	37135	258160	0.259641	1.69541
	O00148	74	C	6.52982	Up	ATP-dependent RNA helicase DDX39A OS=Homo sapiens OX=9606 GN=DDX39A PE=1 SV=2	1	7.89085e-15	101.57	4	AIVDC(1)GFEHPSEVQHEC(1)IPQAILGMDVLC(1)QAK	5.0849	37135	258160	0.259641	1.69541
	O00148	86	C	6.52982	Up	ATP-dependent RNA helicase DDX39A OS=Homo sapiens OX=9606 GN=DDX39A PE=1 SV=2	1	7.89085e-15	101.57	4	AIVDC(1)GFEHPSEVQHEC(1)IPQAILGMDVLC(1)QAK	5.0849	37135	258160	0.259641	1.69541
	O00148	197	C	2.02904	Up	ATP-dependent RNA helicase DDX39A OS=Homo sapiens OX=9606 GN=DDX39A PE=1 SV=2	1	2.39405e-18	137.84	3	HFVLDEC(1)DKMLEQLDMR	4.1145	224830	485680	0.653325	1.32563
	O00151	307	C	1.82454	Up	PDZ and LIM domain protein 1 OS=Homo sapiens OX=9606 GN=PDLIM1 PE=1 SV=4	1	2.11541e-13	106.11	2	GHFFVEDQIYC(1)EK	3.4924	94875	187250	0.700057	1.27728
	O00170	90	C	2.51694	Up	AH receptor-interacting protein OS=Homo sapiens OX=9606 GN=AIP PE=1 SV=3	1	6.30557e-13	120.65	2	EGEIAQFLC(1)DIK	4.8456	29575	76425	0.565465	1.42324
	O00170	78	C	1.50692	Up	AH receptor-interacting protein OS=Homo sapiens OX=9606 GN=AIP PE=1 SV=3	1	1.02175e-18	108.93	2	LPVWETIVC(1)TMR	1.5268	219670	339860	0.795672	1.19902
	O00178	531	C	0.558514	Down	GTP-binding protein 1 OS=Homo sapiens OX=9606 GN=GTPBP1 PE=1 SV=3	1	2.36241e-06	76.255	2	QTATILSMDKDC(1)LR	5.0709	26056	13641	1.27163	0.710221
	O00186	546	C	1.93196	Up	Syntaxin-binding protein 3 OS=Homo sapiens OX=9606 GN=STXBP3 PE=1 SV=2	1	4.69095e-06	85.716	2	C(1)AYEVSQAHK	5.8548	16440	31722	0.682273	1.31812
	O00299	178	C	2.37283	Up	Chloride intracellular channel protein 1 OS=Homo sapiens OX=9606 GN=CLIC1 PE=1 SV=4	1	7.80899e-07	86.729	3	KFLDGNELTLADC(1)NLLPK	4.4062	58200	144350	0.58768	1.39446
	O00299	191	C	1.99306	Up	Chloride intracellular channel protein 1 OS=Homo sapiens OX=9606 GN=CLIC1 PE=1 SV=4	1	4.81249e-17	157.9	2	LHIVQVVC(1)K	4.7207	30380	63290	0.663342	1.32208
	O00410	733	C	1.68696	Up	Importin-5 OS=Homo sapiens OX=9606 GN=IPO5 PE=1 SV=4	1	0.000300493	51.454	2	VAAAESMPLLLEC(1)AR	1.6623	17051	29512	0.741902	1.25156
	O00429	367	C	1.63269	Up	Dynamin-1-like protein OS=Homo sapiens OX=9606 GN=DNM1L PE=1 SV=2	1	1.06983e-12	122.44	2	IC(1)YIFHETFGR	3.3572	18744	29015	0.764575	1.24831
	O00429	470	C	0.360096	Down	Dynamin-1-like protein OS=Homo sapiens OX=9606 GN=DNM1L PE=1 SV=2	1	4.63814e-11	110.44	3	LHDAIVEVVTC(1)LLR	2.6823	23188	7916.6	1.45228	0.522961
	O00471	111	C	2.12166	Up	Exocyst complex component 5 OS=Homo sapiens OX=9606 GN=EXOC5 PE=1 SV=1	1	3.81917e-05	61.042	2	VC(1)HLGDQLEGVNTPR	-0.63795	31480	65354	0.643196	1.36464
	O00629	325	C	0.640034	Down	Importin subunit alpha-3 OS=Homo sapiens OX=9606 GN=KPNA4 PE=1 SV=1	1	7.10746e-15	71.85	4	AVGNIVTGTDEQTQVVLNC(1)DALSHFPALLTHPK	7.3816	124810	88663	1.23359	0.789541
	O14530	94	C	1.90306	Up	Thioredoxin domain-containing protein 9 OS=Homo sapiens OX=9606 GN=TXNDC9 PE=1 SV=2	1	4.16099e-35	187.82	2	ESENVVC(1)HFYR	4.4642	63432	113930	0.695182	1.32297
	O14929	101	C	2.36125	Up	Histone acetyltransferase type B catalytic subunit OS=Homo sapiens OX=9606 GN=HAT1 PE=1 SV=2	1	1.42778e-31	139.94	2	VDENFDC(1)VEADDVEGK	2.6513	23180	65414	0.574341	1.35616
	O14980	34	C	0.537469	Down	Exportin-1 OS=Homo sapiens OX=9606 GN=XPO1 PE=1 SV=1	1	1.87614e-52	153.97	3	LDINLLDNVVNC(1)LYHGEGAQQR	-0.36576	311020	168780	1.30272	0.700174
	O15084	472	C	1.56531	Up	Serine/threonine-protein phosphatase 6 regulatory ankyrin repeat subunit A OS=Homo sapiens OX=9606 GN=ANKRD28 PE=1 SV=5	1	0.00192745	57.042	2	GC(1)TPLHYAATSDTDGK	4.559	60091	93496	0.780152	1.22118
	O15228	66	C	2.31428	Up	Dihydroxyacetone phosphate acyltransferase OS=Homo sapiens OX=9606 GN=GNPAT PE=1 SV=1	1	0.0160435	53.517	2	GITPC(1)KPIDIK	4.2844	12958	29823	0.604112	1.39808
	O15228	513	C	1.77904	Up	Dihydroxyacetone phosphate acyltransferase OS=Homo sapiens OX=9606 GN=GNPAT PE=1 SV=1	1	0.00365374	67.881	2	KEDVYSC(1)FR	5.5551	20514	36294	0.72023	1.28132
	O95757	540	C	0.510456	Down	Heat shock 70 kDa protein 4L OS=Homo sapiens OX=9606 GN=HSPA4L PE=1 SV=3	1	4.23285e-53	163.09	3	C(1)HAEHTPEEEIDHTGAK	3.9587	53735	26272	1.31492	0.671208
	O95394	249	C	1.59854	Up	Phosphoacetylglucosamine mutase OS=Homo sapiens OX=9606 GN=PGM3 PE=1 SV=1	1	0.00150765	60.547	3	LNHLC(1)GADFVK	4.188	8583	15152	0.760971	1.21644
	O95373	113	C	1.63048	Up	Importin-7 OS=Homo sapiens OX=9606 GN=IPO7 PE=1 SV=1	1	0.000153874	63.212	2	VQLTTC(1)IHHIIK	1.3751	44325	69879	0.763396	1.2447
	O75955	34	C	1.68865	Up	Flotillin-1 OS=Homo sapiens OX=9606 GN=FLOT1 PE=1 SV=3	1	9.81569e-34	182.09	2	VFVLPC(1)IQQIQR	3.5903	169290	254450	0.755115	1.27513
	O75923	1706	C	1.89608	Up	Dysferlin OS=Homo sapiens OX=9606 GN=DYSF PE=1 SV=1	1	8.2993e-24	153.52	3	PSQLLHLFC(1)QQHR	0.010544	45435	50731	0.750689	1.42337
	O75694	844	C	2.15724	Up	Nuclear pore complex protein Nup155 OS=Homo sapiens OX=9606 GN=NUP155 PE=1 SV=1	1	0.00271503	56.938	3	DKELTGALIASLINC(1)YIR	-0.14865	8495	18117	0.634798	1.36941
	O75694	917	C	25.1676	Up	Nuclear pore complex protein Nup155 OS=Homo sapiens OX=9606 GN=NUP155 PE=1 SV=1	1	3.3242e-94	199.51	2	ISNQVDLSNVC(1)AQYR	4.322	4722.9	117510	0.0768369	1.9338
	O75694	799	C	2.09245	Up	Nuclear pore complex protein Nup155 OS=Homo sapiens OX=9606 GN=NUP155 PE=1 SV=1	1	3.00367e-05	61.042	3	LLC(1)EHQFTIIVAELQK	1.3977	12767	26410	0.648048	1.35601
	O75694	373	C	1.94876	Up	Nuclear pore complex protein Nup155 OS=Homo sapiens OX=9606 GN=NUP155 PE=1 SV=1	1	2.24773e-06	97.033	2	LYFSTC(1)PFR	2.5489	148430	285960	0.679503	1.32419
	P21980	370	C	2.06614	Up	Protein-glutamine gamma-glutamyltransferase 2 OS=Homo sapiens OX=9606 GN=TGM2 PE=1 SV=2	0.98936	0.00498867	61.48	2	SEGTYC(0.989)C(0.011)GPVPVR	2.5719	70688	166950	0.637485	1.31714
	P21980	554	C	3.68353	Up	Protein-glutamine gamma-glutamyltransferase 2 OS=Homo sapiens OX=9606 GN=TGM2 PE=1 SV=2	1	5.19148e-33	143.22	2	YRDC(1)LTESNLIK	3.1944	88258	371620	0.411293	1.51501
	O75643	133	C	0.483863	Down	U5 small nuclear ribonucleoprotein 200 kDa helicase OS=Homo sapiens OX=9606 GN=SNRNP200 PE=1 SV=2	1	6.44675e-15	93.162	2	DILC(1)GAADEVLAVLK	-1.6572	153330	81017	1.36877	0.662299
	O75643	1359	C	1.73946	Up	U5 small nuclear ribonucleoprotein 200 kDa helicase OS=Homo sapiens OX=9606 GN=SNRNP200 PE=1 SV=2	1	0.00782957	57.032	2	TIC(1)AEFAILR	2.4946	98478	187060	0.721505	1.25503
	O60841	749	C	1.68355	Up	Eukaryotic translation initiation factor 5B OS=Homo sapiens OX=9606 GN=EIF5B PE=1 SV=4	1	3.04035e-05	84.699	2	C(1)PFIVALNK	3.6643	50395	91026	0.738666	1.24358
	O60841	853	C	2.53716	Up	Eukaryotic translation initiation factor 5B OS=Homo sapiens OX=9606 GN=EIF5B PE=1 SV=4	1	0.000383768	101.41	2	LAHC(1)EELR	3.0923	48577	132230	0.556916	1.41299
	O43795	613	C	1.81287	Up	Unconventional myosin-Ib OS=Homo sapiens OX=9606 GN=MYO1B PE=1 SV=3	1	8.37097e-39	159.12	3	AAHIFNEALVC(1)HQIR	4.1816	35397	71666	0.699856	1.26875
	O43592	900	C	0.377307	Down	Exportin-T OS=Homo sapiens OX=9606 GN=XPOT PE=1 SV=2	1	1.39217e-12	103.63	3	QTFDLADAQTVLALSEC(1)AVTLK	-1.2749	38221	13702	1.43552	0.54163
	O43264	568	C	0.428544	Down	Centromere/kinetochore protein zw10 homolog OS=Homo sapiens OX=9606 GN=ZW10 PE=1 SV=3	1	0.00437862	51.569	3	LAPILC(1)DGTATFVDLVPGFR	-0.49033	51527	21758	1.39591	0.598207
	O43175	369	C	1.6916	Up	D-3-phosphoglycerate dehydrogenase OS=Homo sapiens OX=9606 GN=PHGDH PE=1 SV=4	1	1.05704e-41	161.23	2	NAGNC(1)LSPAVIVGLLK	4.2074	25110	39101	0.751035	1.27046
	O15371	498	C	1.5535	Up	Eukaryotic translation initiation factor 3 subunit D OS=Homo sapiens OX=9606 GN=EIF3D PE=1 SV=1	0.999998	0.00287895	65.313	2	CVIDIC(1)MK	5.6552	22052	35141	0.781085	1.21341
	O15371	19	C	5.11349	Up	Eukaryotic translation initiation factor 3 subunit D OS=Homo sapiens OX=9606 GN=EIF3D PE=1 SV=1	1	5.27468e-44	158.38	3	FMTPVIQDNPSGWGPC(1)AVPEQFR	2.8522	49646	260410	0.324367	1.65865
	O15371	258	C	0.663185	Down	Eukaryotic translation initiation factor 3 subunit D OS=Homo sapiens OX=9606 GN=EIF3D PE=1 SV=1	1	7.19443e-29	197.17	3	TQGNVFATDAILATLMSC(1)TR	0.025602	291040	197990	1.20562	0.799549
	O75083	438	C	2.1864	Up	WD repeat-containing protein 1 OS=Homo sapiens OX=9606 GN=WDR1 PE=1 SV=4	1	1.1931e-36	99.17	3	C(1)FSIDNPGYEPEVVAVHPGGDTVAIGGVDGNVR	3.0849	119670	276000	0.62149	1.35882
	P22059	517	C	0.387958	Down	Oxysterol-binding protein 1 OS=Homo sapiens OX=9606 GN=OSBP PE=1 SV=1	1	3.3299e-71	223.38	3	SLC(1)EQVSHHPPAAAHHAESK	3.7993	116390	39067	1.39646	0.541767
	P17812	216	C	2.96033	Up	CTP synthase 1 OS=Homo sapiens OX=9606 GN=CTPS1 PE=1 SV=2	1	1.59246e-08	90.263	2	GLGLSPDLVVC(1)R	2.3802	35143	101310	0.508348	1.50488
	P17812	30	C	1.78439	Up	CTP synthase 1 OS=Homo sapiens OX=9606 GN=CTPS1 PE=1 SV=2	1	3.86574e-05	72.365	2	SC(1)GLHVTSIK	3.4591	43214	75091	0.720985	1.28652
	P22234	63	C	0.547279	Down	Bifunctional phosphoribosylaminoimidazole carboxylase/phosphoribosylaminoimidazole succinocarboxamide synthetase OS=Homo sapiens OX=9606 GN=PAICS PE=1 SV=3	1	4.2934e-39	137.58	2	ITSC(1)IFQLLQEAGIK	-3.0437	202210	110330	1.29202	0.707095
	P41240	14	C	1.79912	Up	Tyrosine-protein kinase CSK OS=Homo sapiens OX=9606 GN=CSK PE=1 SV=1	1	5.45515e-07	63.908	2	SAIQAAWPSGTEC(1)IAK	5.0922	60048	104490	0.717927	1.29164
	P41252	433	C	2.13013	Up	Isoleucine--tRNA ligase, cytoplasmic OS=Homo sapiens OX=9606 GN=IARS1 PE=1 SV=2	1	9.38465e-20	128.97	2	NNDLC(1)YWVPELVR	5.1334	77912	163110	0.640958	1.36532
	P42285	297	C	1.69755	Up	Exosome RNA helicase MTR4 OS=Homo sapiens OX=9606 GN=MTREX PE=1 SV=3	1	7.60372e-09	114.39	2	QFAEWIC(1)HLHK	5.181	141980	266490	0.731914	1.24246
	P42694	601	C	2.55731	Up	Probable helicase with zinc finger domain OS=Homo sapiens OX=9606 GN=HELZ PE=1 SV=2	1	0.0015199	45.939	3	LPLC(1)EMHYALDR	3.8377	7482.6	19633	0.559081	1.42974
	P43487	132	C	1.68897	Up	Ran-specific GTPase-activating protein OS=Homo sapiens OX=9606 GN=RANBP1 PE=1 SV=1	1	1.11108e-127	191	3	AWVWNTHADFADEC(1)PKPELLAIR	3.8472	47793	81822	0.742491	1.25404
	P22102	298	C	3.52508	Up	Trifunctional purine biosynthetic protein adenosine-3 OS=Homo sapiens OX=9606 GN=GART PE=1 SV=1	1	4.27598e-38	133.49	2	FGDPEC(1)QVILPLLK	5.1361	97534	360830	0.436105	1.53731
	P46060	169	C	2.1986	Up	Ran GTPase-activating protein 1 OS=Homo sapiens OX=9606 GN=RANGAP1 PE=1 SV=1	1	1.14725e-33	167.04	2	ILAAALTEC(1)HR	2.9141	171940	380140	0.624621	1.37329
	P46063	447	C	2.09356	Up	ATP-dependent DNA helicase Q1 OS=Homo sapiens OX=9606 GN=RECQL PE=1 SV=3	1	5.63195e-06	90.306	2	LYEMVSYC(1)QNISK	2.8161	61621	135260	0.641143	1.34227
	P46782	66	C	2.90221	Up	40S ribosomal protein S5 OS=Homo sapiens OX=9606 GN=RPS5 PE=1 SV=4	1	2.80925e-05	98.009	2	KAQC(1)PIVER	3.9745	79903	272330	0.493249	1.43151
	P46926	48	C	4.11293	Up	Glucosamine-6-phosphate isomerase 1 OS=Homo sapiens OX=9606 GN=GNPDA1 PE=1 SV=1	1	3.11756e-53	175.68	2	YFTLGLPTGSTPLGC(1)YK	0.23606	85037	288500	0.415438	1.70867
	P47897	358	C	1.54208	Up	Glutamine--tRNA ligase OS=Homo sapiens OX=9606 GN=QARS1 PE=1 SV=1	1	7.27433e-07	109.11	3	RGLAYVC(1)HQR	-0.60698	109610	174760	0.78397	1.20894
	P48449	471	C	1.82273	Up	Lanosterol synthase OS=Homo sapiens OX=9606 GN=LSS PE=1 SV=1	1	9.39202e-08	103.8	2	C(1)PHVTEHIPR	2.2439	26486	39940	0.728603	1.32805
	P48643	493	C	2.26709	Up	T-complex protein 1 subunit epsilon OS=Homo sapiens OX=9606 GN=CCT5 PE=1 SV=1	1	3.747e-49	205.09	2	EMNPALGIDC(1)LHK	2.8193	162910	407010	0.600856	1.36219
	P48643	302	C	1.50746	Up	T-complex protein 1 subunit epsilon OS=Homo sapiens OX=9606 GN=CCT5 PE=1 SV=1	1	1.57002e-135	156.45	3	ETGANLAIC(1)QWGFDDEANHLLLQNNLPAVR	8.203	278970	463440	0.78986	1.19069
	P49327	1459	C	2.75984	Up	Fatty acid synthase OS=Homo sapiens OX=9606 GN=FASN PE=1 SV=3	1	4.45134e-05	93.162	3	AINCATSGVVGLVNC(1)LR	4.8842	22064	63325	0.527108	1.45473
	P49327	1828	C	2.40088	Up	Fatty acid synthase OS=Homo sapiens OX=9606 GN=FASN PE=1 SV=3	1	2.86083e-38	169.57	2	C(1)TVFHGAQVEDAFR	3.068	16871	42123	0.583378	1.40062
	P49327	1118	C	1.5824	Up	Fatty acid synthase OS=Homo sapiens OX=9606 GN=FASN PE=1 SV=3	1	1.32003e-07	77.157	3	FC(1)FTPHTEEGCLSER	4.333	17260	28403	0.771069	1.22014
	P49458	48	C	3.09543	Up	Signal recognition particle 9 kDa protein OS=Homo sapiens OX=9606 GN=SRP9 PE=1 SV=2	1	6.53524e-26	166.61	2	VTDDLVC(1)LVYK	3.7604	362000	1052800	0.496264	1.53615
	P50416	304	C	1.56924	Up	Carnitine O-palmitoyltransferase 1, liver isoform OS=Homo sapiens OX=9606 GN=CPT1A PE=1 SV=2	1	0.000394601	62.454	2	LLGSTIPLC(1)SAQWER	0.68525	157180	222690	0.787347	1.23554
	P50579	416	C	1.59549	Up	Methionine aminopeptidase 2 OS=Homo sapiens OX=9606 GN=METAP2 PE=1 SV=1	1	2.69736e-13	147.72	3	HLLNVINENFGTLAFC(1)R	2.5264	79013	146520	0.757524	1.20862
	P54136	638	C	2.27092	Up	Arginine--tRNA ligase, cytoplasmic OS=Homo sapiens OX=9606 GN=RARS1 PE=1 SV=2	1	1.64931e-09	101.82	2	MLLC(1)EAVAAVMAK	6.2866	44984	103030	0.610438	1.38625
	P54136	502	C	2.04658	Up	Arginine--tRNA ligase, cytoplasmic OS=Homo sapiens OX=9606 GN=RARS1 PE=1 SV=2	1	9.82382e-71	173.54	2	VLTAEELNAAQTSVAYGC(1)IK	2.5405	416130	858940	0.655513	1.34156
	Q00610	617	C	1.82516	Up	Clathrin heavy chain 1 OS=Homo sapiens OX=9606 GN=CLTC PE=1 SV=5	1	8.83708e-05	81.163	2	AHIAQLC(1)EK	4.5008	55186	95619	0.713341	1.30196
	Q00610	918	C	2.52765	Up	Clathrin heavy chain 1 OS=Homo sapiens OX=9606 GN=CLTC PE=1 SV=5	1	3.42159e-13	130.71	2	RDPHLAC(1)VAYER	1.4164	30969	74312	0.573405	1.44937
	Q00610	778	C	2.88354	Up	Clathrin heavy chain 1 OS=Homo sapiens OX=9606 GN=CLTC PE=1 SV=5	1	9.07476e-38	147.72	2	LTDQLPLIIVC(1)DR	4.4655	241560	661250	0.52157	1.50397
	Q00610	934	C	2.91151	Up	Clathrin heavy chain 1 OS=Homo sapiens OX=9606 GN=CLTC PE=1 SV=5	1	1.22846e-05	108.91	3	GQCDLELINVC(1)NENSLFK	5.4624	29191	80683	0.517891	1.50784
	Q00610	824	C	0.490227	Down	Clathrin heavy chain 1 OS=Homo sapiens OX=9606 GN=CLTC PE=1 SV=5	1	8.53649e-22	58.338	2	LPVVIGGLLDVDC(1)SEDVIK	0.76932	1750100	814470	1.33025	0.652124
	P53621	522	C	1.86203	Up	Coatomer subunit alpha OS=Homo sapiens OX=9606 GN=COPA PE=1 SV=2	1	3.30853e-05	128.97	2	KLDALC(1)NIHENIR	-0.63894	55926	98776	0.704409	1.31163
	P53621	41	C	1.54885	Up	Coatomer subunit alpha OS=Homo sapiens OX=9606 GN=COPA PE=1 SV=2	1	2.58439e-23	110.91	3	MC(1)TLIDKFDEHDGPVR	5.0021	54716	80385	0.789156	1.22228
	P53582	255	C	0.628231	Down	Methionine aminopeptidase 1 OS=Homo sapiens OX=9606 GN=METAP1 PE=1 SV=2	1	2.38202e-17	84.266	3	LVQTTYEC(1)LMQAIDAVKPGVR	3.8318	21735	15569	1.24698	0.78339
	P53582	179	C	1.72962	Up	Methionine aminopeptidase 1 OS=Homo sapiens OX=9606 GN=METAP1 PE=1 SV=2	1	3.61785e-07	112.93	2	NC(1)YPSPLNYYNFPK	4.5951	199740	393910	0.720094	1.24549
	P53396	519	C	2.14471	Up	ATP-citrate synthase OS=Homo sapiens OX=9606 GN=ACLY PE=1 SV=3	1	1.10596e-07	73.891	2	AVQGMLDFDYVC(1)SR	5.4324	30267	66211	0.633706	1.35912
	P53004	281	C	3.40421	Up	Biliverdin reductase A OS=Homo sapiens OX=9606 GN=BLVRA PE=1 SV=2	1	2.07482e-37	145.75	2	ILHC(1)LGLAEEIQK	1.7253	18302	66647	0.445912	1.51798
	P41091	105	C	4.86166	Up	Eukaryotic translation initiation factor 2 subunit 3 OS=Homo sapiens OX=9606 GN=EIF2S3 PE=1 SV=3	1	5.90373e-85	174.72	2	SC(1)GSSTPDEFPTDIPGTK	3.0047	67159	321230	0.343041	1.66775
	P41091	269	C	13.8658	Up	Eukaryotic translation initiation factor 2 subunit 3 OS=Homo sapiens OX=9606 GN=EIF2S3 PE=1 SV=3	1	3.53134e-78	186.39	2	SFDVNKPGC(1)EVDDLK	3.2145	86792	1184000	0.135492	1.8787
	P52907	157	C	1.58656	Up	F-actin-capping protein subunit alpha-1 OS=Homo sapiens OX=9606 GN=CAPZA1 PE=1 SV=3	1	4.82976e-59	175.62	3	TIDGQQTIIAC(1)IESHQFQPK	3.3101	91194	148220	0.771117	1.22342
	P52597	290	C	0.571175	Down	Heterogeneous nuclear ribonucleoprotein F OS=Homo sapiens OX=9606 GN=HNRNPF PE=1 SV=3	1	2.00549e-46	151.08	3	YGDSEFTVQSTTGHC(1)VHMR	3.0887	21726	14526	1.30083	0.743003
	P52306	117	C	1.63283	Up	Rap1 GTPase-GDP dissociation stimulator 1 OS=Homo sapiens OX=9606 GN=RAP1GDS1 PE=1 SV=3	1	1.15949e-19	131.54	2	ALGNIC(1)YDSHEGR	1.6534	52736	90746	0.754882	1.23259
	P52272	676	C	1.66977	Up	Heterogeneous nuclear ribonucleoprotein M OS=Homo sapiens OX=9606 GN=HNRNPM PE=1 SV=3	1	2.30351e-48	181.44	2	FNEC(1)GHVLYADIK	4.7208	199930	352240	0.744122	1.24251
	P50995	226	C	2.39621	Up	Annexin A11 OS=Homo sapiens OX=9606 GN=ANXA11 PE=1 SV=1	1	1.52086e-17	109.47	2	GFGTDEQAIIDC(1)LGSR	4.4042	55530	113340	0.608929	1.45912
	P50991	252	C	3.36449	Up	T-complex protein 1 subunit delta OS=Homo sapiens OX=9606 GN=CCT4 PE=1 SV=4	1	0.000311759	72.365	2	IGLIQFC(1)LSAPK	3.1266	30506	115610	0.443947	1.49366
	P50990	244	C	1.84162	Up	T-complex protein 1 subunit theta OS=Homo sapiens OX=9606 GN=CCT8 PE=1 SV=4	1	4.61576e-32	110.91	2	IAVYSC(1)PFDGMITETK	6.2773	314580	608390	0.698761	1.28685
	P52788	237	C	2.01889	Up	Spermine synthase OS=Homo sapiens OX=9606 GN=SMS PE=1 SV=2	1	6.86814e-33	159.93	2	KTC(1)GDVLDNLK	2.1294	92794	202670	0.653822	1.31999
	P40938	303	C	3.01264	Up	Replication factor C subunit 3 OS=Homo sapiens OX=9606 GN=RFC3 PE=1 SV=2	1	1.23929e-05	70.195	3	GLLSELLHNC(1)DGQLK	0.36314	43034	142770	0.486665	1.46615
	P40938	200	C	0.635065	Down	Replication factor C subunit 3 OS=Homo sapiens OX=9606 GN=RFC3 PE=1 SV=2	1	3.89734e-57	164.56	3	VPAPSIEDIC(1)HVLSTVC(1)K	0.98481	1051900	735650	1.23649	0.785251
	P45880	76	C	1.8593	Up	Voltage-dependent anion-selective channel protein 2 OS=Homo sapiens OX=9606 GN=VDAC2 PE=1 SV=2	1	1.12781e-12	143.39	2	WC(1)EYGLTFTEK	3.8583	156690	267910	0.70839	1.31711
	P40227	406	C	0.631903	Down	T-complex protein 1 subunit zeta OS=Homo sapiens OX=9606 GN=CCT6A PE=1 SV=3	1	1.37987e-09	104.3	3	NAIDDGC(1)VVPGAGAVEVAMAEALIK	-2.4746	246200	173340	1.24068	0.783989
	P23381	274	C	2.78231	Up	Tryptophan--tRNA ligase, cytoplasmic OS=Homo sapiens OX=9606 GN=WARS1 PE=1 SV=2	1	4.71388e-09	85.622	2	GIFGFTDSDC(1)IGK	3.8095	98350	264810	0.532895	1.48268
	P23396	119	C	1.96131	Up	40S ribosomal protein S3 OS=Homo sapiens OX=9606 GN=RPS3 PE=1 SV=2	1	0.0164827	70.67	2	RAC(1)YGVLR	1.5382	98952	185300	0.680486	1.33465
	P23919	31	C	5.35552	Up	Thymidylate kinase OS=Homo sapiens OX=9606 GN=DTYMK PE=1 SV=4	1	1.05867e-25	159.93	2	LVEALC(1)AAGHR	4.2136	5258.2	29491	0.309787	1.65907
	P24386	364	C	2.76717	Up	Rab proteins geranylgeranyltransferase component A 1 OS=Homo sapiens OX=9606 GN=CHM PE=1 SV=3	1	0.00165898	56.091	2	NFLHC(1)LGR	3.5016	7026.7	12759	0.588179	1.62759
	P25398	106	C	1.77691	Up	40S ribosomal protein S12 OS=Homo sapiens OX=9606 GN=RPS12 PE=1 SV=3	1	2.33917e-06	115.41	2	KVVGC(1)SC(1)VVVK	2.5977	188130	355790	0.714002	1.26872
	P25398	108	C	1.76287	Up	40S ribosomal protein S12 OS=Homo sapiens OX=9606 GN=RPS12 PE=1 SV=3	1	2.33917e-06	115.41	2	KVVGC(1)SC(1)VVVK	2.5977	279280	524000	0.71771	1.26523
	P25786	182	C	0.596146	Down	Proteasome subunit alpha type-1 OS=Homo sapiens OX=9606 GN=PSMA1 PE=1 SV=1	1	2.18301e-07	80.815	2	HMSEFMEC(1)NLNELVK	2.949	32515	20671	1.26329	0.753106
	P25786	85	C	1.6116	Up	Proteasome subunit alpha type-1 OS=Homo sapiens OX=9606 GN=PSMA1 PE=1 SV=1	1	0.00464315	71.575	2	LLC(1)NFMR	2.6417	175320	301310	0.760094	1.22497
	P40925	137	C	5.26552	Up	Malate dehydrogenase, cytoplasmic OS=Homo sapiens OX=9606 GN=MDH1 PE=1 SV=4	1	8.03344e-82	219.16	2	VIVVGNPANTNC(1)LTASK	0.39847	142200	792260	0.313188	1.6491
	P26640	479	C	1.52192	Up	Valine--tRNA ligase OS=Homo sapiens OX=9606 GN=VARS1 PE=1 SV=4	1	8.85843e-86	175.43	3	LVNWSC(1)TLNSAISDIEVDKK	4.672	65605	103450	0.790146	1.20254
	P26640	194	C	2.82067	Up	Valine--tRNA ligase OS=Homo sapiens OX=9606 GN=VARS1 PE=1 SV=4	1	0.00361152	75.915	2	WFVTC(1)VR	3.1804	29183	85287	0.519083	1.46416
	P26641	194	C	1.6128	Up	Elongation factor 1-gamma OS=Homo sapiens OX=9606 GN=EEF1G PE=1 SV=3	1	1.23169e-33	166.61	2	WFLTC(1)INQPQFR	3.9046	317620	496220	0.768327	1.23916
	P27348	134	C	2.18118	Up	14-3-3 protein theta OS=Homo sapiens OX=9606 GN=YWHAQ PE=1 SV=1	1	2.67499e-42	187.1	2	YLAEVAC(1)GDDRK	3.3873	317310	745580	0.620134	1.35262
	P27708	1636	C	2.64507	Up	CAD protein OS=Homo sapiens OX=9606 GN=CAD PE=1 SV=3	1	1.97803e-13	45.587	3	GLPVTC(1)EVAPHHLFLSHDDLER	4.0667	55985	151720	0.545699	1.44341
	P27708	1455	C	2.05291	Up	CAD protein OS=Homo sapiens OX=9606 GN=CAD PE=1 SV=3	1	3.36543e-28	170.95	2	VHVDC(1)MTSQK	3.9554	48381	101760	0.652385	1.33929
	P28482	65	C	1.81339	Up	Mitogen-activated protein kinase 1 OS=Homo sapiens OX=9606 GN=MAPK1 PE=1 SV=3	1	1.69044e-08	106.35	2	ISPFEHQTYC(1)QR	2.862	194410	361380	0.70835	1.28452
	P29401	386	C	1.62944	Up	Transketolase OS=Homo sapiens OX=9606 GN=TKT PE=1 SV=3	1	1.82246e-05	94.791	2	TVPFC(1)STFAAFFTR	1.9776	790320	1534300	0.745039	1.21399
	P30044	204	C	0.302227	Down	Peroxiredoxin-5, mitochondrial OS=Homo sapiens OX=9606 GN=PRDX5 PE=1 SV=4	1	5.28762e-34	125.52	2	ALNVEPDGTGLTC(1)SLAPNIISQL	0.55701	1159300	325460	1.50608	0.455179
	P30046	24	C	2.25146	Up	D-dopachrome decarboxylase OS=Homo sapiens OX=9606 GN=DDT PE=1 SV=3	1	3.31548e-13	135.28	2	RLC(1)AAAASILGK	2.4122	51258	153690	0.583174	1.31299
	P26639	343	C	0.47534	Down	Threonine--tRNA ligase 1, cytoplasmic OS=Homo sapiens OX=9606 GN=TARS1 PE=1 SV=3	1	3.22555e-47	166.46	3	DQELYFFHELSPGSC(1)FFLPK	-0.00095045	366370	174370	1.35592	0.644525
	P26639	107	C	1.75945	Up	Threonine--tRNA ligase 1, cytoplasmic OS=Homo sapiens OX=9606 GN=TARS1 PE=1 SV=3	1	2.74844e-12	116.06	3	TTPYQIAC(1)GISQGLADNTVIAK	5.2021	74685	131570	0.724657	1.275
	P30086	133	C	1.92662	Up	Phosphatidylethanolamine-binding protein 1 OS=Homo sapiens OX=9606 GN=PEBP1 PE=1 SV=3	1	4.4963e-08	55.754	3	YVWLVYEQDRPLKC(1)DEPILSNR	0.58144	39180	89673	0.665287	1.28175
	P30050	141	C	2.86101	Up	60S ribosomal protein L12 OS=Homo sapiens OX=9606 GN=RPL12 PE=1 SV=1	1	1.10947e-12	93.772	2	EILGTAQSVGC(1)NVDGR	-2.5964	44828	135480	0.511247	1.46268
	P30050	162	C	2.82428	Up	60S ribosomal protein L12 OS=Homo sapiens OX=9606 GN=RPL12 PE=1 SV=1	1	4.44478e-140	229.4	2	HPHDIIDDINSGAVEC(1)PAS	3.383	118210	352670	0.516226	1.45797
	P37268	6	C	1.74149	Up	Squalene synthase OS=Homo sapiens OX=9606 GN=FDFT1 PE=1 SV=1	1	8.76104e-15	170.85	2	C(1)LGHPEEFYNLVR	3.6483	63480	105790	0.733897	1.27808
	P36578	208	C	1.79024	Up	60S ribosomal protein L4 OS=Homo sapiens OX=9606 GN=RPL4 PE=1 SV=5	1	3.80992e-07	108.24	2	GPC(1)IIYNEDNGIIK	2.4278	124480	242810	0.708187	1.26782
	P36578	125	C	0.543319	Down	60S ribosomal protein L4 OS=Homo sapiens OX=9606 GN=RPL4 PE=1 SV=5	1	1.98197e-46	150.81	3	YAIC(1)SALAASALPALVMSK	1.506	2745000	1625000	1.31256	0.713137
	P39023	253	C	2.96977	Up	60S ribosomal protein L3 OS=Homo sapiens OX=9606 GN=RPL3 PE=1 SV=2	1	2.56111e-26	184.89	2	VAC(1)IGAWHPAR	6.0773	35992	110850	0.499299	1.4828
	P39023	157	C	1.52005	Up	60S ribosomal protein L3 OS=Homo sapiens OX=9606 GN=RPL3 PE=1 SV=2	1	0.00125692	113.85	2	KYC(1)QVIR	2.5121	115840	182610	0.790665	1.20185
	P35606	56	C	6.96188	Up	Coatomer subunit beta' OS=Homo sapiens OX=9606 GN=COPB2 PE=1 SV=2	1	3.68021e-06	86.205	2	TFEVC(1)DLPVR	5.0051	9103.1	60772	0.255203	1.77669
	P35250	255	C	4.58568	Up	Replication factor C subunit 2 OS=Homo sapiens OX=9606 GN=RFC2 PE=1 SV=3	1	4.1043e-06	67.881	2	VC(1)DEPHPLLVK	2.9774	33293	162880	0.350774	1.60853
	P36405	118	C	1.84845	Up	ADP-ribosylation factor-like protein 3 OS=Homo sapiens OX=9606 GN=ARL3 PE=1 SV=2	1	4.7216e-19	154.35	2	LSC(1)VPVLIFANK	2.8037	306820	618590	0.693178	1.2813
	P32969	74	C	2.48584	Up	60S ribosomal protein L9 OS=Homo sapiens OX=9606 GN=RPL9P9 PE=1 SV=1	1	4.39521e-52	191.67	2	TIC(1)SHVQNMIK	3.7084	169420	402370	0.579382	1.44025
	P31949	13	C	3.43801	Up	Protein S100-A11 OS=Homo sapiens OX=9606 GN=S100A11 PE=1 SV=2	1	1.37276e-64	226.64	2	C(1)IESLIAVFQK	3.9012	409440	1467100	0.445591	1.53195
	P31948	26	C	0.572746	Down	Stress-induced-phosphoprotein 1 OS=Homo sapiens OX=9606 GN=STIP1 PE=1 SV=1	1	3.50006e-261	272.05	2	ALSVGNIDDALQC(1)YSEAIK	1.0203	3505200	2074400	1.27734	0.731592
	P30876	1093	C	1.69078	Up	DNA-directed RNA polymerase II subunit RPB2 OS=Homo sapiens OX=9606 GN=POLR2B PE=1 SV=1	1	1.46823e-09	112.7	2	DC(1)QIAHGAAQFLR	4.0615	58024	107550	0.734618	1.24208
	P30520	182	C	2.33957	Up	Adenylosuccinate synthetase isozyme 2 OS=Homo sapiens OX=9606 GN=ADSS2 PE=1 SV=3	1	1.20454e-07	80.623	2	MC(1)DLVSDFDGFSER	2.8242	17735	43494	0.593275	1.38801
	P30153	329	C	2.74436	Up	Serine/threonine-protein phosphatase 2A 65 kDa regulatory subunit A alpha isoform OS=Homo sapiens OX=9606 GN=PPP2R1A PE=1 SV=4	1	7.67204e-86	195.4	2	ENVIMSQILPC(1)IK	4.801	138450	402150	0.527168	1.44674
	P30153	390	C	0.466022	Down	Serine/threonine-protein phosphatase 2A 65 kDa regulatory subunit A alpha isoform OS=Homo sapiens OX=9606 GN=PPP2R1A PE=1 SV=4	1	1.13333e-97	217.24	2	LNIISNLDC(1)VNEVIGIR	0.242	45651	22517	1.37848	0.642404
	P30153	294	C	1.9039	Up	Serine/threonine-protein phosphatase 2A 65 kDa regulatory subunit A alpha isoform OS=Homo sapiens OX=9606 GN=PPP2R1A PE=1 SV=4	1	0.000472138	67.838	3	TDLVPAFQNLMKDC(1)EAEVR	3.1145	68974	138990	0.682699	1.29979
	P34932	779	C	1.70504	Up	Heat shock 70 kDa protein 4 OS=Homo sapiens OX=9606 GN=HSPA4 PE=1 SV=4	1	8.19088e-05	92.707	2	ELTSTC(1)SPIISKPK	-0.55289	56463	104360	0.731672	1.24753
	P34932	245	C	1.5324	Up	Heat shock 70 kDa protein 4 OS=Homo sapiens OX=9606 GN=HSPA4 PE=1 SV=4	1	1.06534e-97	230.5	3	KFDEVLVNHFC(1)EEFGK	4.4758	55115	91554	0.783127	1.20006
	P34932	167	C	3.41044	Up	Heat shock 70 kDa protein 4 OS=Homo sapiens OX=9606 GN=HSPA4 PE=1 SV=4	1	1.83898e-38	143.22	2	SVMDATQIAGLNC(1)LR	1.717	138600	512400	0.443693	1.51319
	P34932	417	C	2.11404	Up	Heat shock 70 kDa protein 4 OS=Homo sapiens OX=9606 GN=HSPA4 PE=1 SV=4	1	2.81146e-41	167.01	2	WNSPAEEGSSDC(1)EVFSK	2.0591	388760	890900	0.633122	1.33844
cytoplasm,nucleus	Q15149	3336	C	1.63059	Up	Plectin OS=Homo sapiens OX=9606 GN=PLEC PE=1 SV=3	1	6.99359e-14	146.37	3	C(1)RPDQLTGLSLLPLSEK	3.083	175280	299630	0.756009	1.23274
	Q15149	4071	C	1.51449	Up	Plectin OS=Homo sapiens OX=9606 GN=PLEC PE=1 SV=3	1	1.59243e-17	105.08	2	FLEGTSC(1)IAGVFVDATK	3.6478	60118	95451	0.791566	1.19882
	Q15149	3110	C	1.61374	Up	Plectin OS=Homo sapiens OX=9606 GN=PLEC PE=1 SV=3	1	0.0105709	54.056	2	LC(1)FEGLR	2.9677	85342	144380	0.760967	1.22801
	Q16555	439	C	3.17378	Up	Dihydropyrimidinase-related protein 2 OS=Homo sapiens OX=9606 GN=DPYSL2 PE=1 SV=1	1	8.69946e-07	92.747	3	THNSSLEYNIFEGMEC(1)R	3.0787	25253	86384	0.470015	1.49172
	Q8IWB7	290	C	2.12153	Up	WD repeat and FYVE domain-containing protein 1 OS=Homo sapiens OX=9606 GN=WDFY1 PE=1 SV=1	1	1.32326e-15	119.07	2	C(1)EQPFFWNIK	3.6318	49837	87748	0.662846	1.40625
	Q8N1G2	794	C	2.58666	Up	Cap-specific mRNA (nucleoside-2'-O-)-methyltransferase 1 OS=Homo sapiens OX=9606 GN=CMTR1 PE=1 SV=1	1	1.81995e-12	70.598	3	DSTFDLPADSIAPFHIC(1)YYGR	2.1065	17365	50687	0.543123	1.40487
	Q8N1G2	504	C	1.63076	Up	Cap-specific mRNA (nucleoside-2'-O-)-methyltransferase 1 OS=Homo sapiens OX=9606 GN=CMTR1 PE=1 SV=1	1	1.70709e-06	117.45	2	SNESHC(1)SLQIK	1.5209	27791	51142	0.749393	1.22208
	Q8TEX9	459	C	1.78183	Up	Importin-4 OS=Homo sapiens OX=9606 GN=IPO4 PE=1 SV=2	1	5.47084e-15	101.64	2	AC(1)YALENFVENLGPK	4.9655	59935	119980	0.707391	1.26045
	Q8TEX9	42	C	0.51639	Down	Importin-4 OS=Homo sapiens OX=9606 GN=IPO4 PE=1 SV=2	1	1.18513e-10	80.815	3	APAALPALC(1)DLLASAADPQIR	1.346	266190	154430	1.34384	0.693946
	Q92747	344	C	1.67705	Up	Actin-related protein 2/3 complex subunit 1A OS=Homo sapiens OX=9606 GN=ARPC1A PE=1 SV=2	1	5.17568e-11	83.214	3	KFC(1)TTGIDGAMTIWDFK	3.7476	19415	37031	0.735145	1.23288
	Q96C86	307	C	0.543385	Down	m7GpppX diphosphatase OS=Homo sapiens OX=9606 GN=DCPS PE=1 SV=2	1	2.20343e-07	82.437	3	AHLLAEVIENLEC(1)DPR	-0.1176	36755	22380	1.31802	0.716194
	Q96F86	341	C	0.644767	Down	Enhancer of mRNA-decapping protein 3 OS=Homo sapiens OX=9606 GN=EDC3 PE=1 SV=1	1	0.000135323	83.623	2	PTVALLC(1)GPHVK	3.3506	73591	55756	1.23749	0.797893
	Q9Y2K7	840	C	2.19766	Up	Lysine-specific demethylase 2A OS=Homo sapiens OX=9606 GN=KDM2A PE=1 SV=3	1	3.27089e-17	134.85	2	VLVQHC(1)PAR	4.4617	21956	53958	0.612646	1.34639
	Q9P0V9	22	C	0.364255	Down	Septin-10 OS=Homo sapiens OX=9606 GN=SEPTIN10 PE=1 SV=2	1	8.48433e-15	106.97	2	TTC(1)MSSQGSDDEQIKR	-3.2922	48664	19931	1.50712	0.548978
	Q9P2K5	546	C	1.81458	Up	Myelin expression factor 2 OS=Homo sapiens OX=9606 GN=MYEF2 PE=1 SV=3	1	0.000209891	73.502	2	FSQC(1)GHVMFAEIK	2.95	13112	22634	0.715755	1.2988
	Q9UDY8	464	C	2.4326	Up	Mucosa-associated lymphoid tissue lymphoma translocation protein 1 OS=Homo sapiens OX=9606 GN=MALT1 PE=1 SV=1	1	5.02809e-06	86.838	2	ETGLNVFLLDMC(1)R	3.3864	12223	23934	0.610168	1.4843
	Q9UI26	320	C	1.91639	Up	Importin-11 OS=Homo sapiens OX=9606 GN=IPO11 PE=1 SV=1	1	0.00543143	41.025	2	FIVQC(1)MNLIK	1.0729	26488	54562	0.67809	1.29949
	Q9UI26	366	C	2.43707	Up	Importin-11 OS=Homo sapiens OX=9606 GN=IPO11 PE=1 SV=1	1	2.17079e-14	108.4	2	MAFFTYPTLTEIC(1)R	4.2115	62534	163810	0.573242	1.39703
	Q9Y3B2	15	C	1.74808	Up	Exosome complex component CSL4 OS=Homo sapiens OX=9606 GN=EXOSC1 PE=1 SV=1	1	9.82806e-81	208.23	2	LC(1)NLEEGSPGSGTYTR	2.6439	95458	187920	0.716213	1.252
	Q9Y490	286	C	1.91446	Up	Talin-1 OS=Homo sapiens OX=9606 GN=TLN1 PE=1 SV=3	1	0.0031396	72.365	2	NC(1)GQMSEIEAK	1.946	11358	22451	0.682808	1.30721
	Q9Y490	1927	C	1.72331	Up	Talin-1 OS=Homo sapiens OX=9606 GN=TLN1 PE=1 SV=3	1	1.39588e-28	144.09	2	VQELGHGC(1)AALVTK	-0.29613	226240	402550	0.731296	1.26025
	Q14692	101	C	1.84099	Up	Ribosome biogenesis protein BMS1 homolog OS=Homo sapiens OX=9606 GN=BMS1 PE=1 SV=1	1	2.6644e-12	113.14	2	STLIQC(1)LIR	2.1418	110680	220650	0.695784	1.28093
	Q9NWT1	232	C	1.55051	Up	p21-activated protein kinase-interacting protein 1 OS=Homo sapiens OX=9606 GN=PAK1IP1 PE=1 SV=2	1	2.07103e-39	153.25	2	FFDC(1)DSLVC(1)LC(1)EFK	4.6669	38130	55233	0.789955	1.22483
	Q9NWT1	237	C	1.55051	Up	p21-activated protein kinase-interacting protein 1 OS=Homo sapiens OX=9606 GN=PAK1IP1 PE=1 SV=2	1	2.07103e-39	153.25	2	FFDC(1)DSLVC(1)LC(1)EFK	4.6669	38130	55233	0.789955	1.22483
	Q9NWT1	239	C	1.55051	Up	p21-activated protein kinase-interacting protein 1 OS=Homo sapiens OX=9606 GN=PAK1IP1 PE=1 SV=2	1	2.07103e-39	153.25	2	FFDC(1)DSLVC(1)LC(1)EFK	4.6669	38130	55233	0.789955	1.22483
	Q13838	198	C	2.02121	Up	Spliceosome RNA helicase DDX39B OS=Homo sapiens OX=9606 GN=DDX39B PE=1 SV=1	1	4.75026e-42	135.24	3	HFILDEC(1)DKMLEQLDMR	4.6901	24269	61484	0.637743	1.28901
	P20073	285	C	1.95528	Up	Annexin A7 OS=Homo sapiens OX=9606 GN=ANXA7 PE=1 SV=3	1	0.000231023	67.464	2	VLIEILC(1)TR	2.8736	50392	87204	0.690363	1.34985
	Q05048	310	C	1.67363	Up	Cleavage stimulation factor subunit 1 OS=Homo sapiens OX=9606 GN=CSTF1 PE=1 SV=1	1	6.2155e-29	147.72	2	AHDGAEVC(1)SAIFSK	4.7568	97301	174920	0.74137	1.24078
	P12814	41	C	4.28167	Up	Alpha-actinin-1 OS=Homo sapiens OX=9606 GN=ACTN1 PE=1 SV=2	1	2.07818e-64	222.07	2	TFTAWC(1)NSHLR	4.3173	10410	45432	0.376434	1.61177
	P12814	774	C	1.5623	Up	Alpha-actinin-1 OS=Homo sapiens OX=9606 GN=ACTN1 PE=1 SV=2	1	5.1467e-64	189.07	3	AC(1)LISLGYDIGNDPQGEAEFAR	4.3755	82967	132120	0.778915	1.2169
	P12814	480	C	2.26581	Up	Alpha-actinin-1 OS=Homo sapiens OX=9606 GN=ACTN1 PE=1 SV=2	1	1.16747e-49	171.2	2	IC(1)DQWDNLGALTQK	4.6502	167840	387630	0.610146	1.38248
	O75369	416	C	1.87473	Up	Filamin-B OS=Homo sapiens OX=9606 GN=FLNB PE=1 SV=2	1	5.90401e-20	126.29	2	C(1)VYKPMQPGPHVVK	-3.3294	16882	34791	0.685849	1.28578
	O75369	1081	C	2.48746	Up	Filamin-B OS=Homo sapiens OX=9606 GN=FLNB PE=1 SV=2	1	4.57434e-70	181.9	2	GAGTGGLGLTVEGPC(1)EAK	-0.44426	103420	282790	0.562146	1.39831
	O75369	2431	C	1.61335	Up	Filamin-B OS=Homo sapiens OX=9606 GN=FLNB PE=1 SV=2	1	1.7873e-18	129.28	2	MDC(1)QETPEGYK	2.6603	90217	160000	0.756902	1.22115
	P07437	239	C	0.539187	Down	Tubulin beta chain OS=Homo sapiens OX=9606 GN=TUBB PE=1 SV=2	1	6.46287e-118	278.64	3	LTTPTYGDLNHLVSATMSGVTTC(1)LR	4.1233	5958600	3360800	1.30821	0.705367
	Q12899	113	C	3.04203	Up	Tripartite motif-containing protein 26 OS=Homo sapiens OX=9606 GN=TRIM26 PE=1 SV=1	1	1.1673e-15	118.06	2	LHYYC(1)EDDGK	3.379	97159	241430	0.521351	1.58597
	P13489	209	C	7.75676	Up	Ribonuclease inhibitor OS=Homo sapiens OX=9606 GN=RNH1 PE=1 SV=2	1	7.94045e-53	195.58	3	LESC(1)GVTSDNC(1)RDLC(1)GIVASK	4.2643	53509	463240	0.21912	1.69966
	P13489	216	C	26.5601	Up	Ribonuclease inhibitor OS=Homo sapiens OX=9606 GN=RNH1 PE=1 SV=2	1	7.94045e-53	195.58	3	LESC(1)GVTSDNC(1)RDLC(1)GIVASK	4.2643	16268	482240	0.0690552	1.83411
	P13489	248	C	1.62739	Up	Ribonuclease inhibitor OS=Homo sapiens OX=9606 GN=RNH1 PE=1 SV=2	1	5.68942e-11	104	3	LGDVGMAELC(1)PGLLHPSSR	4.6559	84176	152890	0.751369	1.22277
	P13489	305	C	0.391716	Down	Ribonuclease inhibitor OS=Homo sapiens OX=9606 GN=RNH1 PE=1 SV=2	1	6.9166e-07	72.031	3	LLC(1)ETLLEPGC(1)QLESLWVK	-0.34963	103280	45153	1.47238	0.576755
	P13489	313	C	0.583734	Down	Ribonuclease inhibitor OS=Homo sapiens OX=9606 GN=RNH1 PE=1 SV=2	1	2.29979e-05	59.67	3	LLC(1)ETLLEPGC(1)QLESLWVK	-0.34963	52657	34306	1.28131	0.747947
	P35222	520	C	1.66718	Up	Catenin beta-1 OS=Homo sapiens OX=9606 GN=CTNNB1 PE=1 SV=1	1	1.30072e-49	150.53	2	NLALC(1)PANHAPLR	2.2917	49489	90472	0.741316	1.23591
	P35579	569	C	1.78734	Up	Myosin-9 OS=Homo sapiens OX=9606 GN=MYH9 PE=1 SV=4	1	3.25698e-06	78.816	2	DKADFC(1)IIHYAGK	4.5935	549930	1053400	0.710581	1.27005
	P12955	230	C	1.55511	Up	Xaa-Pro dipeptidase OS=Homo sapiens OX=9606 GN=PEPD PE=1 SV=3	1	4.47647e-29	124.06	3	EYELESLFEHYC(1)YSR	0.91993	83270	109120	0.79754	1.24026
	P52209	289	C	3.17056	Up	6-phosphogluconate dehydrogenase, decarboxylating OS=Homo sapiens OX=9606 GN=PGD PE=1 SV=3	1	1.15529e-11	121.67	2	C(1)LSSLKDER	4.5018	24321	85009	0.467694	1.48285
	P52209	199	C	0.563627	Down	6-phosphogluconate dehydrogenase, decarboxylating OS=Homo sapiens OX=9606 GN=PGD PE=1 SV=3	1	0.0021321	58.508	4	MVHNGIEYGDMQLIC(1)EAYHLMK	0.33619	55054	34208	1.29671	0.730859
	P52292	272	C	0.467546	Down	Importin subunit alpha-1 OS=Homo sapiens OX=9606 GN=KPNA2 PE=1 SV=1	1	1.13415e-31	72.627	3	LLHHDDPEVLADTC(1)WAISYLTDGPNER	2.3296	99804	48684	1.37338	0.642119
	P52292	133	C	2.69674	Up	Importin subunit alpha-1 OS=Homo sapiens OX=9606 GN=KPNA2 PE=1 SV=1	1	2.11551e-15	123.14	3	TDC(1)SPIQFESAWALTNIASGTSEQTK	3.2974	46102	129710	0.535804	1.44493
	P54577	424	C	1.50435	Up	Tyrosine--tRNA ligase, cytoplasmic OS=Homo sapiens OX=9606 GN=YARS1 PE=1 SV=4	1	0.000265327	76.605	2	LVVVLC(1)NLKPQK	1.6188	37308	49895	0.808174	1.21577
	P55072	535	C	3.51108	Up	Transitional endoplasmic reticulum ATPase OS=Homo sapiens OX=9606 GN=VCP PE=1 SV=4	1	9.37779e-88	181.44	2	AIANEC(1)QANFISIK	2.6361	112810	399970	0.442152	1.55243
	P55072	572	C	0.638294	Down	Transitional endoplasmic reticulum ATPase OS=Homo sapiens OX=9606 GN=VCP PE=1 SV=4	1	7.94319e-25	116.36	3	QAAPC(1)VLFFDELDSIAK	2.2061	71246	45922	1.2221	0.780058
	P62191	58	C	3.12489	Up	26S proteasome regulatory subunit 4 OS=Homo sapiens OX=9606 GN=PSMC1 PE=1 SV=1	1	1.28025e-08	98.009	2	LPLVTPHTQC(1)R	2.3222	32176	116240	0.46743	1.46067
	P63244	286	C	1.61608	Up	Receptor of activated protein C kinase 1 OS=Homo sapiens OX=9606 GN=RACK1 PE=1 SV=3	1	1.81708e-41	128.7	3	AEPPQC(1)TSLAWSADGQTLFAGYTDNLVR	3.9348	277990	469100	0.760632	1.22924
	P63244	168	C	3.41526	Up	Receptor of activated protein C kinase 1 OS=Homo sapiens OX=9606 GN=RACK1 PE=1 SV=3	1	1.83594e-17	121.39	2	FSPNSSNPIIVSC(1)GWDK	4.3506	107660	383930	0.447682	1.52895
	P63244	240	C	2.52214	Up	Receptor of activated protein C kinase 1 OS=Homo sapiens OX=9606 GN=RACK1 PE=1 SV=3	1	3.56356e-71	235.6	3	HLYTLDGGDIINALC(1)FSPNR	4.0051	321420	846480	0.562582	1.41891
	P63244	138	C	1.51305	Up	Receptor of activated protein C kinase 1 OS=Homo sapiens OX=9606 GN=RACK1 PE=1 SV=3	1	1.79248e-06	94.806	2	LWNTLGVC(1)K	2.2714	298590	471740	0.79235	1.19886
	P63244	249	C	2.57823	Up	Receptor of activated protein C kinase 1 OS=Homo sapiens OX=9606 GN=RACK1 PE=1 SV=3	1	6.66339e-09	114.39	2	YWLC(1)AATGPSIK	2.6239	136550	367610	0.553658	1.42746
	P78406	143	C	1.6795	Up	mRNA export factor RAE1 OS=Homo sapiens OX=9606 GN=RAE1 PE=1 SV=1	1	2.25071e-10	119.52	2	APNYSC(1)VMTGSWDK	6.7652	96964	176590	0.738825	1.24086
	P78406	93	C	2.14282	Up	mRNA export factor RAE1 OS=Homo sapiens OX=9606 GN=RAE1 PE=1 SV=1	1	0.000546444	48.476	3	AQQMHTGPVLDVC(1)WSDDGSK	4.2389	26041	60509	0.62714	1.34385
	P47756	206	C	1.50674	Up	F-actin-capping protein subunit beta OS=Homo sapiens OX=9606 GN=CAPZB PE=1 SV=5	1	1.42856e-09	91.939	3	QMEKDETVSDC(1)SPHIANIGR	1.6941	182120	271460	0.79872	1.20347
	P47756	8	C	3.12455	Up	F-actin-capping protein subunit beta OS=Homo sapiens OX=9606 GN=CAPZB PE=1 SV=5	1	1.26326e-28	140.57	2	SDQQLDC(1)ALDLMR	5.8254	46461	143610	0.486254	1.51932
extracellular	Q56VL3	130	C	2.38145	Up	OCIA domain-containing protein 2 OS=Homo sapiens OX=9606 GN=OCIAD2 PE=1 SV=1	1	2.28466e-28	150.17	2	HC(1)LLTC(1)EEC(1)K	3.176	90480	178210	0.615253	1.4652
	Q56VL3	134	C	2.38145	Up	OCIA domain-containing protein 2 OS=Homo sapiens OX=9606 GN=OCIAD2 PE=1 SV=1	1	2.28466e-28	150.17	2	HC(1)LLTC(1)EEC(1)K	3.176	90480	178210	0.615253	1.4652
	Q56VL3	137	C	2.38145	Up	OCIA domain-containing protein 2 OS=Homo sapiens OX=9606 GN=OCIAD2 PE=1 SV=1	1	2.28466e-28	150.17	2	HC(1)LLTC(1)EEC(1)K	3.176	90480	178210	0.615253	1.4652
	Q14517	4087	C	1.68584	Up	Protocadherin Fat 1 OS=Homo sapiens OX=9606 GN=FAT1 PE=1 SV=2	1	0.000388558	75.474	2	C(1)QLSPYC(1)KDEPC(1)K	-0.39285	98152	54656	0.854488	1.44053
	Q14517	4093	C	1.68584	Up	Protocadherin Fat 1 OS=Homo sapiens OX=9606 GN=FAT1 PE=1 SV=2	1	0.000388558	75.474	2	C(1)QLSPYC(1)KDEPC(1)K	-0.39285	98152	54656	0.854488	1.44053
	Q14517	4098	C	1.68584	Up	Protocadherin Fat 1 OS=Homo sapiens OX=9606 GN=FAT1 PE=1 SV=2	1	0.000388558	75.474	2	C(1)QLSPYC(1)KDEPC(1)K	-0.39285	98152	54656	0.854488	1.44053
	Q13308	53	C	1.59801	Up	Inactive tyrosine-protein kinase 7 OS=Homo sapiens OX=9606 GN=PTK7 PE=1 SV=2	1	5.50756e-72	179.92	3	C(1)EVEAPGPVHVYWLLDGAPVQDTER	5.7704	130510	210960	0.768807	1.22856
	Q12841	98	C	2.03224	Up	Follistatin-related protein 1 OS=Homo sapiens OX=9606 GN=FSTL1 PE=1 SV=1	1	4.39839e-05	61.48	2	IQVDYDGHC(1)K	1.4063	32240	59873	0.669847	1.36129
	Q12841	77	C	1.65214	Up	Follistatin-related protein 1 OS=Homo sapiens OX=9606 GN=FSTL1 PE=1 SV=1	1	1.40689e-05	142.56	2	TYLNHC(1)ELHR	8.1513	69574	105040	0.762551	1.25984
	Q10471	539	C	2.37659	Up	Polypeptide N-acetylgalactosaminyltransferase 2 OS=Homo sapiens OX=9606 GN=GALNT2 PE=1 SV=1	1	2.84132e-09	117.99	2	HVGSNLC(1)LDSR	0.13161	181660	355340	0.616717	1.46568
	P62633	67	C	1.84899	Up	CCHC-type zinc finger nucleic acid binding protein OS=Homo sapiens OX=9606 GN=CNBP PE=1 SV=1	1	1.71789e-50	192.95	2	DC(1)DLQEDAC(1)YNC(1)GR	-0.67607	170880	336970	0.695335	1.28566
	P62633	74	C	1.84899	Up	CCHC-type zinc finger nucleic acid binding protein OS=Homo sapiens OX=9606 GN=CNBP PE=1 SV=1	1	1.71789e-50	192.95	2	DC(1)DLQEDAC(1)YNC(1)GR	-0.67607	170880	336970	0.695335	1.28566
	P62633	77	C	1.84899	Up	CCHC-type zinc finger nucleic acid binding protein OS=Homo sapiens OX=9606 GN=CNBP PE=1 SV=1	1	1.71789e-50	192.95	2	DC(1)DLQEDAC(1)YNC(1)GR	-0.67607	170880	336970	0.695335	1.28566
	P62633	140	C	0.114614	Down	CCHC-type zinc finger nucleic acid binding protein OS=Homo sapiens OX=9606 GN=CNBP PE=1 SV=1	1	7.20867e-87	232.17	3	VKC(1)YRC(1)GETGHVAINC(1)SK	1.4991	544040	66502	1.84142	0.211053
	P62633	150	C	0.113327	Down	CCHC-type zinc finger nucleic acid binding protein OS=Homo sapiens OX=9606 GN=CNBP PE=1 SV=1	1	7.20867e-87	232.17	3	VKC(1)YRC(1)GETGHVAINC(1)SK	1.4991	550220	66502	1.84368	0.208938
	P62633	119	C	2.94837	Up	CCHC-type zinc finger nucleic acid binding protein OS=Homo sapiens OX=9606 GN=CNBP PE=1 SV=1	1	2.31882e-13	129.28	2	C(1)YSC(1)GEFGHIQK	0.76229	61123	192200	0.498618	1.47011
	P62633	122	C	2.10001	Up	CCHC-type zinc finger nucleic acid binding protein OS=Homo sapiens OX=9606 GN=CNBP PE=1 SV=1	1	2.31882e-13	129.28	2	C(1)YSC(1)GEFGHIQK	0.76229	85619	191760	0.637874	1.33954
	P61513	60	C	1.83958	Up	60S ribosomal protein L37a OS=Homo sapiens OX=9606 GN=RPL37A PE=1 SV=2	1	8.06301e-09	104.39	2	AVGIWHC(1)GSC(1)MK	4.3552	32908	67720	0.692857	1.27456
	P59768	41	C	1.68729	Up	Guanine nucleotide-binding protein G(I)/G(S)/G(O) subunit gamma-2 OS=Homo sapiens OX=9606 GN=GNG2 PE=1 SV=2	1	0.000247168	76.255	2	AAADLMAYC(1)EAHAK	3.2413	21395	34510	0.748555	1.26303
	P12110	246	C	2.2828	Up	Collagen alpha-2(VI) chain OS=Homo sapiens OX=9606 GN=COL6A2 PE=1 SV=4	1	1.27451e-06	106.93	2	HEAYGEC(1)YK	2.0938	19012	47667	0.598284	1.36576
	P32970	17	C	1.51576	Up	CD70 antigen OS=Homo sapiens OX=9606 GN=CD70 PE=1 SV=2	1	0.000588791	78.178	3	RRPYGC(1)VLR	0.72629	45664	47863	0.825867	1.25182
	P29279	148	C	2.65752	Up	CCN family member 2 OS=Homo sapiens OX=9606 GN=CCN2 PE=1 SV=2	1	3.357e-06	91.783	2	LPSPDC(1)PFPR	3.0575	275940	127050	0.803364	2.13495
	P23142	50	C	2.1795	Up	Fibulin-1 OS=Homo sapiens OX=9606 GN=FBLN1 PE=1 SV=4	1	0.00637622	58.313	2	DC(1)SLPYATESKEC(1)R	2.6018	63310	160860	0.61166	1.33311
	P23142	61	C	2.1795	Up	Fibulin-1 OS=Homo sapiens OX=9606 GN=FBLN1 PE=1 SV=4	1	0.00637622	58.313	2	DC(1)SLPYATESKEC(1)R	2.6018	63310	160860	0.61166	1.33311
	P21953	316	C	1.86593	Up	2-oxoisovalerate dehydrogenase subunit beta, mitochondrial OS=Homo sapiens OX=9606 GN=BCKDHB PE=1 SV=2	1	0.0018313	56.202	2	TIIPWDVDTIC(1)K	2.7099	44240	99545	0.678713	1.26643
	P14314	97	C	1.664	Up	Glucosidase 2 subunit beta OS=Homo sapiens OX=9606 GN=PRKCSH PE=1 SV=2	1	4.30837e-63	147.31	3	VNDGVC(1)DC(1)C(1)DGTDEYNSGVIC(1)ENTC(1)KEK	0.52135	452000	691040	0.758756	1.26257
	P14314	99	C	1.664	Up	Glucosidase 2 subunit beta OS=Homo sapiens OX=9606 GN=PRKCSH PE=1 SV=2	1	4.30837e-63	147.31	3	VNDGVC(1)DC(1)C(1)DGTDEYNSGVIC(1)ENTC(1)KEK	0.52135	452000	691040	0.758756	1.26257
	P14314	100	C	1.664	Up	Glucosidase 2 subunit beta OS=Homo sapiens OX=9606 GN=PRKCSH PE=1 SV=2	1	4.30837e-63	147.31	3	VNDGVC(1)DC(1)C(1)DGTDEYNSGVIC(1)ENTC(1)KEK	0.52135	452000	691040	0.758756	1.26257
	P14314	112	C	1.664	Up	Glucosidase 2 subunit beta OS=Homo sapiens OX=9606 GN=PRKCSH PE=1 SV=2	1	4.30837e-63	147.31	3	VNDGVC(1)DC(1)C(1)DGTDEYNSGVIC(1)ENTC(1)KEK	0.52135	452000	691040	0.758756	1.26257
	P14314	116	C	1.664	Up	Glucosidase 2 subunit beta OS=Homo sapiens OX=9606 GN=PRKCSH PE=1 SV=2	1	4.30837e-63	147.31	3	VNDGVC(1)DC(1)C(1)DGTDEYNSGVIC(1)ENTC(1)KEK	0.52135	452000	691040	0.758756	1.26257
	P14314	471	C	1.62882	Up	Glucosidase 2 subunit beta OS=Homo sapiens OX=9606 GN=PRKCSH PE=1 SV=2	1	4.97878e-86	236.42	2	YEQGTGC(1)WQGPNR	4.3353	663280	992620	0.768578	1.25188
	Q6PJG6	720	C	1.88133	Up	BRCA1-associated ATM activator 1 OS=Homo sapiens OX=9606 GN=BRAT1 PE=1 SV=2	1	1.05461e-08	113.14	2	SC(1)DLLLFLR	0.59328	13576	27716	0.685559	1.28977
	Q6PJG6	326	C	1.60143	Up	BRCA1-associated ATM activator 1 OS=Homo sapiens OX=9606 GN=BRAT1 PE=1 SV=2	1	1.95736e-05	52.863	2	TQAFQVLLQPLAC(1)VLK	1.4179	9760	16961	0.761616	1.21968
	P11047	316	C	1.95897	Up	Laminin subunit gamma-1 OS=Homo sapiens OX=9606 GN=LAMC1 PE=1 SV=3	1	4.80641e-28	195.3	2	HNTYGVDC(1)EK	3.8153	52342	92794	0.687017	1.34584
	P41223	134	C	1.70157	Up	Protein BUD31 homolog OS=Homo sapiens OX=9606 GN=BUD31 PE=1 SV=2	1	2.32808e-28	185.47	2	IIEC(1)THC(1)GC(1)R	2.2655	123290	211340	0.739601	1.25849
	P41223	137	C	1.80343	Up	Protein BUD31 homolog OS=Homo sapiens OX=9606 GN=BUD31 PE=1 SV=2	1	2.32808e-28	185.47	2	IIEC(1)THC(1)GC(1)R	2.2655	107360	195050	0.712658	1.28523
	P41223	139	C	1.70157	Up	Protein BUD31 homolog OS=Homo sapiens OX=9606 GN=BUD31 PE=1 SV=2	1	2.32808e-28	185.47	2	IIEC(1)THC(1)GC(1)R	2.2655	123290	211340	0.739601	1.25849
	Q6UXH1	120	C	0.597473	Down	Protein disulfide isomerase CRELD2 OS=Homo sapiens OX=9606 GN=CRELD2 PE=1 SV=1	1	3.52688e-06	66.664	2	SEYPDLFEWFC(1)VK	-0.667	85843	48476	1.24315	0.742746
	Q9BTY7	138	C	0.39913	Down	Protein HGH1 homolog OS=Homo sapiens OX=9606 GN=HGH1 PE=1 SV=1	1	1.52015e-15	123.24	3	EPAPC(1)AALMAALAAAEPADSGLER	-0.1323	43760	20731	1.48394	0.592283
	Q8NAT1	578	C	0.40116	Down	Protein O-linked-mannose beta-1,4-N-acetylglucosaminyltransferase 2 OS=Homo sapiens OX=9606 GN=POMGNT2 PE=1 SV=1	1	0.000909716	65.404	2	ILLGPFADVLVC(1)NT	-2.1038	199040	74535	1.4067	0.564313
	Q9Y6C9	79	C	1.80031	Up	Mitochondrial carrier homolog 2 OS=Homo sapiens OX=9606 GN=MTCH2 PE=1 SV=1	1	1.78319e-19	106.35	2	LC(1)SGVLGTVVHGK	1.6818	25281	37099	0.735621	1.32434
	Q9Y6C9	49	C	3.02522	Up	Mitochondrial carrier homolog 2 OS=Homo sapiens OX=9606 GN=MTCH2 PE=1 SV=1	1	6.27394e-19	112.68	3	QVC(1)QLPGLFSYAQHIASIDGR	5.7271	41741	102930	0.523705	1.58432
	Q9Y4P3	259	C	2.13565	Up	Transducin beta-like protein 2 OS=Homo sapiens OX=9606 GN=TBL2 PE=1 SV=1	1	0.00462461	56.091	2	VWEVC(1)FGK	2.8653	18893	42780	0.631142	1.3479
	Q9Y2B0	171	C	1.726	Up	Protein canopy homolog 2 OS=Homo sapiens OX=9606 GN=CNPY2 PE=1 SV=1	1	4.25795e-78	260.28	2	TDLC(1)DHALHISHDEL	4.5643	49262	85771	0.732825	1.26486
	Q9UJX2	324	C	1.53649	Up	Cell division cycle protein 23 homolog OS=Homo sapiens OX=9606 GN=CDC23 PE=1 SV=3	1	2.41709e-13	112.73	3	SELSYLAHNLC(1)EIDKYR	4.9913	95133	154070	0.784128	1.2048
	Q9P2X0	67	C	1.64588	Up	Dolichol-phosphate mannosyltransferase subunit 3 OS=Homo sapiens OX=9606 GN=DPM3 PE=1 SV=2	1	7.39244e-09	108.4	2	VATFHDC(1)EDAAR	2.9587	98064	122980	0.781673	1.28654
	Q9NZV1	539	C	2.01425	Up	Cysteine-rich motor neuron 1 protein OS=Homo sapiens OX=9606 GN=CRIM1 PE=1 SV=1	1	0.00257057	79.809	2	C(1)RPIIC(1)DK	5.136	71445	45805	0.803288	1.61802
	Q9NZV1	544	C	2.01425	Up	Cysteine-rich motor neuron 1 protein OS=Homo sapiens OX=9606 GN=CRIM1 PE=1 SV=1	1	0.00257057	79.809	2	C(1)RPIIC(1)DK	5.136	71445	45805	0.803288	1.61802
	Q9NZV1	148	C	0.634389	Down	Cysteine-rich motor neuron 1 protein OS=Homo sapiens OX=9606 GN=CRIM1 PE=1 SV=1	1	8.09436e-30	118.87	3	TC(1)SNPFEFPSQDMC(1)LSALKR	5.9681	198750	40132	1.09682	0.695812
	Q9NZV1	160	C	0.634389	Down	Cysteine-rich motor neuron 1 protein OS=Homo sapiens OX=9606 GN=CRIM1 PE=1 SV=1	1	8.09436e-30	118.87	3	TC(1)SNPFEFPSQDMC(1)LSALKR	5.9681	198750	40132	1.09682	0.695812
	Q9NZV1	548	C	2.98472	Up	Cysteine-rich motor neuron 1 protein OS=Homo sapiens OX=9606 GN=CRIM1 PE=1 SV=1	1	0.00317977	72.355	2	YC(1)PLGLLK	3.0148	85229	80969	0.676042	2.0178
	Q9NYL4	104	C	1.58915	Up	Peptidyl-prolyl cis-trans isomerase FKBP11 OS=Homo sapiens OX=9606 GN=FKBP11 PE=1 SV=1	1	7.55538e-07	98.865	3	QVIPGLEQSLLDMC(1)VGEK	2.7529	8362.4	13460	0.771333	1.22576
	Q9NX70	181	C	3.61118	Up	Mediator of RNA polymerase II transcription subunit 29 OS=Homo sapiens OX=9606 GN=MED29 PE=1 SV=1	1	0.000584504	90.761	3	DIHTALLDC(1)ANK	3.7772	5588.3	21189	0.427822	1.54494
	Q9NPF0	67	C	2.77407	Up	CD320 antigen OS=Homo sapiens OX=9606 GN=CD320 PE=1 SV=1	1	1.02598e-08	121.8	2	TSGLC(1)VPLTWR	2.1688	262690	291720	0.663497	1.84059
	Q9H488	283	C	2.56719	Up	GDP-fucose protein O-fucosyltransferase 1 OS=Homo sapiens OX=9606 GN=POFUT1 PE=1 SV=1	1	4.7481e-32	130.99	2	STAAPLTMTMC(1)LPDLK	4.1238	176160	454570	0.560032	1.43771
	Q9H3K6	59	C	1.97402	Up	BolA-like protein 2 OS=Homo sapiens OX=9606 GN=BOLA2B PE=1 SV=1	1	1.02851e-10	116.36	3	LVNAC(1)LAEELPHIHAFEQK	3.8763	150860	304740	0.669964	1.32252
	P09486	149	C	2.41237	Up	SPARC OS=Homo sapiens OX=9606 GN=SPARC PE=1 SV=1	1	3.74886e-05	79.059	2	LHLDYIGPC(1)K	-1.2117	29207	70112	0.586701	1.41534
	P09486	123	C	1.62613	Up	SPARC OS=Homo sapiens OX=9606 GN=SPARC PE=1 SV=1	1	3.24896e-26	150.21	2	TFDSSC(1)HFFATK	2.565	188550	305100	0.762025	1.23915
	Q9BS26	92	C	1.52178	Up	Endoplasmic reticulum resident protein 44 OS=Homo sapiens OX=9606 GN=ERP44 PE=1 SV=1	1	5.98437e-43	207.67	2	VDC(1)DQHSDIAQR	1.7954	141580	202390	0.798255	1.21477
	Q96J01	326	C	1.80587	Up	THO complex subunit 3 OS=Homo sapiens OX=9606 GN=THOC3 PE=1 SV=1	1	1.43412e-06	99.589	3	RPLLAFAC(1)DDKDGK	4.1715	68973	138050	0.702425	1.26849
	Q96AY3	447	C	1.60865	Up	Peptidyl-prolyl cis-trans isomerase FKBP10 OS=Homo sapiens OX=9606 GN=FKBP10 PE=1 SV=1	1	6.75236e-24	115.79	2	VIEGLDTGLQGMC(1)VGER	1.3192	55008	88264	0.766906	1.23369
	Q8WUH1	61	C	2.27869	Up	Protein Churchill OS=Homo sapiens OX=9606 GN=CHURC1 PE=1 SV=3	1	1.82685e-16	114.5	3	SLKEEDGEEIVTYDHLC(1)K	4.7692	64870	109460	0.647659	1.47581
	Q8NHP8	492	C	1.69239	Up	Putative phospholipase B-like 2 OS=Homo sapiens OX=9606 GN=PLBD2 PE=1 SV=2	1	4.01162e-06	110.58	2	YNDFLHDPLSLC(1)K	3.8764	60522	121570	0.726859	1.23013
	Q7RTV0	11	C	2.16735	Up	PHD finger-like domain-containing protein 5A OS=Homo sapiens OX=9606 GN=PHF5A PE=1 SV=1	1	0.00202593	66.087	2	HHPDLIFC(1)R	4.2354	69706	168280	0.61915	1.34192
	P09382	43	C	2.92507	Up	Galectin-1 OS=Homo sapiens OX=9606 GN=LGALS1 PE=1 SV=2	1	5.69093e-112	229.38	2	DSNNLC(1)LHFNPR	4.0329	88140	243620	0.516719	1.51144
	P35556	2437	C	1.53507	Up	Fibrillin-2 OS=Homo sapiens OX=9606 GN=FBN2 PE=1 SV=3	1	3.02845e-10	138.71	2	KIC(1)PHGPGYTTDGR	-0.70884	29292	58539	0.767683	1.17845
	P07339	117	C	1.50829	Up	Cathepsin D OS=Homo sapiens OX=9606 GN=CTSD PE=1 SV=1	1	0.000775469	50.834	3	LLDIAC(1)WIHHK	1.068	118540	180750	0.796477	1.20132
	P07942	395	C	1.52047	Up	Laminin subunit beta-1 OS=Homo sapiens OX=9606 GN=LAMB1 PE=1 SV=2	1	0.00439873	54.584	2	DIRDPNFC(1)ER	3.151	48068	73755	0.792758	1.20536
	O00468	1822	C	2.51514	Up	Agrin OS=Homo sapiens OX=9606 GN=AGRN PE=1 SV=6	1	6.65259e-10	104.04	2	QVDVTSFAGHPC(1)TR	3.5723	23368	46242	0.59982	1.50863
	O00622	337	C	2.1559	Up	CCN family member 1 OS=Homo sapiens OX=9606 GN=CCN1 PE=1 SV=1	1	0.000392185	66.664	2	FRC(1)EDGETFSK	0.52268	82596	38969	0.828129	1.78536
	O00754	472	C	1.70859	Up	Lysosomal alpha-mannosidase OS=Homo sapiens OX=9606 GN=MAN2B1 PE=1 SV=3	1	1.2364e-10	126.17	3	QLAAGWGPC(1)EVLLSNALAR	1.3092	53002	105110	0.7243	1.23753
	O60927	60	C	1.62457	Up	E3 ubiquitin-protein ligase PPP1R11 OS=Homo sapiens OX=9606 GN=PPP1R11 PE=1 SV=1	1	2.99235e-05	117.39	2	C(1)C(1)C(1)IYEKPR	1.4251	15580	31994	0.741453	1.20454
	O60927	61	C	1.62457	Up	E3 ubiquitin-protein ligase PPP1R11 OS=Homo sapiens OX=9606 GN=PPP1R11 PE=1 SV=1	1	2.99235e-05	117.39	2	C(1)C(1)C(1)IYEKPR	1.4251	15580	31994	0.741453	1.20454
	O60927	62	C	1.62457	Up	E3 ubiquitin-protein ligase PPP1R11 OS=Homo sapiens OX=9606 GN=PPP1R11 PE=1 SV=1	1	2.99235e-05	117.39	2	C(1)C(1)C(1)IYEKPR	1.4251	15580	31994	0.741453	1.20454
	O75380	87	C	1.73284	Up	NADH dehydrogenase [ubiquinone] iron-sulfur protein 6, mitochondrial OS=Homo sapiens OX=9606 GN=NDUFS6 PE=1 SV=1	1	6.95462e-22	127.03	2	VIAC(1)DGGGGALGHPK	-1.2998	283920	518720	0.726686	1.25923
	O75531	77	C	1.6691	Up	Barrier-to-autointegration factor OS=Homo sapiens OX=9606 GN=BANF1 PE=1 SV=1	1	0.007459	84.064	2	DC(1)FGCLR	3.3956	79615	120280	0.758788	1.26649
	O75607	105	C	0.189523	Down	Nucleoplasmin-3 OS=Homo sapiens OX=9606 GN=NPM3 PE=1 SV=3	1	0.000438404	54.261	3	LSC(1)QPMLSLDDFQLQPPVTFR	0.1662	173330	40827	1.81525	0.344033
	O75607	70	C	0.627311	Down	Nucleoplasmin-3 OS=Homo sapiens OX=9606 GN=NPM3 PE=1 SV=3	1	7.40981e-93	204.94	3	VEEEDDAEHVLALTMLC(1)LTEGAK	-0.42984	134280	104690	1.26027	0.790582
	O60507	234	C	1.87248	Up	Protein-tyrosine sulfotransferase 1 OS=Homo sapiens OX=9606 GN=TPST1 PE=1 SV=1	1	1.12753e-06	87.573	3	C(1)MLVHYEQLVLHPER	4.5446	13140	20689	0.715037	1.33889
	O95336	237	C	1.52456	Up	6-phosphogluconolactonase OS=Homo sapiens OX=9606 GN=PGLS PE=1 SV=2	1	5.33474e-33	167.04	2	LC(1)WFLDEAAAR	2.7027	304640	449890	0.794847	1.21179
	O95479	393	C	4.07063	Up	GDH/6PGL endoplasmic bifunctional protein OS=Homo sapiens OX=9606 GN=H6PD PE=1 SV=2	1	2.96961e-13	129.28	2	HWAAAQSQC(1)LPR	-4.4408	37597	142640	0.403015	1.64053
	O95573	450	C	3.37864	Up	Fatty acid CoA ligase Acsl3 OS=Homo sapiens OX=9606 GN=ACSL3 PE=1 SV=3	1	1.13119e-14	112.93	2	LLLC(1)GGAPLSATTQR	3.2223	88664	260960	0.474516	1.60322
	P02751	2379	C	0.580002	Down	Fibronectin OS=Homo sapiens OX=9606 GN=FN1 PE=1 SV=5	1	1.32788e-48	180.81	2	C(1)DPHEATC(1)YDDGK	-1.867	70354	51762	1.30694	0.758029
	P02751	2386	C	0.580002	Down	Fibronectin OS=Homo sapiens OX=9606 GN=FN1 PE=1 SV=5	1	1.32788e-48	180.81	2	C(1)DPHEATC(1)YDDGK	-1.867	70354	51762	1.30694	0.758029
	P02751	179	C	1.63946	Up	Fibronectin OS=Homo sapiens OX=9606 GN=FN1 PE=1 SV=5	1	1.51089e-08	122.51	2	GEWTC(1)KPIAEK	0.61403	127410	264970	0.736609	1.20764
	P02751	2324	C	1.5401	Up	Fibronectin OS=Homo sapiens OX=9606 GN=FN1 PE=1 SV=5	1	7.83061e-05	118.91	3	LLC(1)QC(1)LGFGSGHFR	2.8396	32819	64116	0.768042	1.18286
	P02751	2326	C	1.90881	Up	Fibronectin OS=Homo sapiens OX=9606 GN=FN1 PE=1 SV=5	1	7.83061e-05	118.91	3	LLC(1)QC(1)LGFGSGHFR	2.8396	32819	79466	0.663046	1.26563
	P04216	28	C	1.51092	Up	Thy-1 membrane glycoprotein OS=Homo sapiens OX=9606 GN=THY1 PE=1 SV=2	1	1.1997e-49	159.12	2	VTSLTAC(1)LVDQSLR	3.88	185950	312720	0.787942	1.19052
	P05067	117	C	4.01154	Up	Amyloid-beta precursor protein OS=Homo sapiens OX=9606 GN=APP PE=1 SV=3	1	2.69991e-41	135.21	3	C(1)LVGEFVSDALLVPDKC(1)K	2.9322	82296	105480	0.578296	2.31986
	P05067	300	C	1.58395	Up	Amyloid-beta precursor protein OS=Homo sapiens OX=9606 GN=APP PE=1 SV=3	1	1.27123e-85	203.52	2	EVC(1)SEQAETGPC(1)R	-0.0144	333680	168870	0.876118	1.38773
	P05067	174	C	4.71281	Up	Amyloid-beta precursor protein OS=Homo sapiens OX=9606 GN=APP PE=1 SV=3	1	4.52629e-05	111.38	3	STNLHDYGMLLPC(1)GIDK	3.1187	93241	140400	0.526586	2.4817
	P05556	553	C	1.62775	Up	Integrin beta-1 OS=Homo sapiens OX=9606 GN=ITGB1 PE=1 SV=2	1	2.05648e-52	167.76	2	FC(1)EC(1)DNFNC(1)DR	1.9613	219100	316620	0.772071	1.25674
	P05556	555	C	1.62775	Up	Integrin beta-1 OS=Homo sapiens OX=9606 GN=ITGB1 PE=1 SV=2	1	2.05648e-52	167.76	2	FC(1)EC(1)DNFNC(1)DR	1.9613	219100	316620	0.772071	1.25674
	P05556	560	C	1.62775	Up	Integrin beta-1 OS=Homo sapiens OX=9606 GN=ITGB1 PE=1 SV=2	1	2.05648e-52	167.76	2	FC(1)EC(1)DNFNC(1)DR	1.9613	219100	316620	0.772071	1.25674
	O94907	127	C	1.54837	Up	Dickkopf-related protein 1 OS=Homo sapiens OX=9606 GN=DKK1 PE=1 SV=1	1	7.30365e-43	178.87	2	HAMC(1)C(1)PGNYC(1)K	0.92481	71576	30815	0.893414	1.38334
	O94907	128	C	1.54837	Up	Dickkopf-related protein 1 OS=Homo sapiens OX=9606 GN=DKK1 PE=1 SV=1	1	7.30365e-43	178.87	2	HAMC(1)C(1)PGNYC(1)K	0.92481	71576	30815	0.893414	1.38334
	O94907	133	C	1.54837	Up	Dickkopf-related protein 1 OS=Homo sapiens OX=9606 GN=DKK1 PE=1 SV=1	1	7.30365e-43	178.87	2	HAMC(1)C(1)PGNYC(1)K	0.92481	71576	30815	0.893414	1.38334
	P07237	343	C	1.56237	Up	Protein disulfide-isomerase OS=Homo sapiens OX=9606 GN=P4HB PE=1 SV=3	1	0.000575578	96.666	2	ITEFC(1)HR	3.4637	1298400	1988200	0.782253	1.22217
mitochondria	Q7Z6M4	76	C	2.10942	Up	Transcription termination factor 4, mitochondrial OS=Homo sapiens OX=9606 GN=MTERF4 PE=1 SV=3	1	0.0017538	76.605	2	NLVQC(1)LLEK	3.9035	21558	46079	0.641695	1.35361
	Q86X76	145	C	2.45788	Up	Deaminated glutathione amidase OS=Homo sapiens OX=9606 GN=NIT1 PE=1 SV=2	1	2.60856e-18	148.9	2	IYNC(1)HVLLNSK	0.96325	15594	39960	0.57335	1.40923
	Q8IVS2	208	C	2.74862	Up	Malonyl-CoA-acyl carrier protein transacylase, mitochondrial OS=Homo sapiens OX=9606 GN=MCAT PE=1 SV=2	1	6.14022e-05	84.368	2	FNFAC(1)LEAR	5.2293	12401	33736	0.534815	1.47001
	Q8NF37	216	C	7.28556	Up	Lysophosphatidylcholine acyltransferase 1 OS=Homo sapiens OX=9606 GN=LPCAT1 PE=1 SV=2	1	4.40834e-09	69.369	3	TC(1)LITFKPGAFIPGAPVQPVVLR	3.2858	24144	154300	0.253989	1.85045
	Q92947	115	C	2.07137	Up	Glutaryl-CoA dehydrogenase, mitochondrial OS=Homo sapiens OX=9606 GN=GCDH PE=1 SV=1	1	2.3367e-18	119.55	2	GYGC(1)AGVSSVAYGLLAR	2.7957	86891	179870	0.651247	1.34897
	Q8WZ82	11	C	1.96957	Up	Esterase OVCA2 OS=Homo sapiens OX=9606 GN=OVCA2 PE=1 SV=1	1	0.00110565	84.064	2	VLC(1)LAGFR	2.7341	45767	101460	0.660754	1.3014
	Q92882	185	C	1.54644	Up	Osteoclast-stimulating factor 1 OS=Homo sapiens OX=9606 GN=OSTF1 PE=1 SV=2	1	3.44553e-13	96.313	2	LAFDMATNAAC(1)ASLLK	2.6791	56954	90922	0.78274	1.21046
	Q96CM8	64	C	3.37618	Up	Medium-chain acyl-CoA ligase ACSF2, mitochondrial OS=Homo sapiens OX=9606 GN=ACSF2 PE=1 SV=2	1	2.22023e-10	95.345	2	MVSTPIGGLSYVQGC(1)TK	1.9781	77729	218930	0.480601	1.62259
	Q9H1B7	730	C	1.5251	Up	Probable E3 ubiquitin-protein ligase IRF2BPL OS=Homo sapiens OX=9606 GN=IRF2BPL PE=1 SV=1	1	1.79517e-09	85.813	3	LEDTHFVQC(1)PSVPSHK	4.3542	37584	68227	0.777992	1.18651
	Q8WUM0	641	C	2.22698	Up	Nuclear pore complex protein Nup133 OS=Homo sapiens OX=9606 GN=NUP133 PE=1 SV=2	1	0.000372947	81.642	2	LLLC(1)EHAEK	2.7264	82129	170530	0.628133	1.39884
	Q7Z4W1	150	C	1.82193	Up	L-xylulose reductase OS=Homo sapiens OX=9606 GN=DCXR PE=1 SV=2	1	3.31282e-42	196.44	2	AVTNHSVYC(1)STK	0.6268	123250	213970	0.713752	1.30041
	Q13425	374	C	2.50213	Up	Beta-2-syntrophin OS=Homo sapiens OX=9606 GN=SNTB2 PE=1 SV=1	1	6.83543e-08	73.891	2	DAWASPC(1)HSYPLVATR	-1.3425	29528	70649	0.576615	1.44276
	Q7Z2W9	203	C	1.75073	Up	39S ribosomal protein L21, mitochondrial OS=Homo sapiens OX=9606 GN=MRPL21 PE=1 SV=2	1	0.000182097	79.059	2	INSIEIAPC(1)LL	-0.57835	35287	60061	0.729887	1.27784
	Q6UB35	814	C	2.97794	Up	Monofunctional C1-tetrahydrofolate synthase, mitochondrial OS=Homo sapiens OX=9606 GN=MTHFD1L PE=1 SV=1	1	0.00389109	78.932	2	AEIDLVC(1)ELAK	3.1407	39028	106270	0.51421	1.53129
	Q96GK7	215	C	1.55565	Up	Fumarylacetoacetate hydrolase domain-containing protein 2A OS=Homo sapiens OX=9606 GN=FAHD2A PE=1 SV=1	1	1.30447e-78	208.63	2	TFDTFC(1)PLGPALVTK	2.915	664090	1070500	0.779565	1.21273
	Q6NXE6	297	C	2.14178	Up	Armadillo repeat-containing protein 6 OS=Homo sapiens OX=9606 GN=ARMC6 PE=1 SV=2	1	1.40636e-06	113.34	3	AFLDNPGILSELC(1)GTLSR	-0.53568	3753	8273.6	0.63326	1.3563
	Q16822	559	C	2.0809	Up	Phosphoenolpyruvate carboxykinase [GTP], mitochondrial OS=Homo sapiens OX=9606 GN=PCK2 PE=1 SV=4	1	0.00218714	80.294	2	VLDWIC(1)R	2.9919	54511	97289	0.66709	1.38815
	Q15031	578	C	1.90997	Up	Leucine--tRNA ligase, mitochondrial OS=Homo sapiens OX=9606 GN=LARS2 PE=1 SV=2	1	4.75471e-08	134.66	2	FFSHFC(1)HDQK	-1.2339	26899	51243	0.687571	1.31324
	Q13610	154	C	3.37276	Up	Periodic tryptophan protein 1 homolog OS=Homo sapiens OX=9606 GN=PWP1 PE=1 SV=1	1	6.35259e-07	84.999	3	EDFLIKPSDNLIVC(1)GR	0.86971	14429	52993	0.447051	1.5078
	Q96IJ6	389	C	1.60632	Up	Mannose-1-phosphate guanyltransferase alpha OS=Homo sapiens OX=9606 GN=GMPPA PE=1 SV=1	1	1.81909e-33	171.75	2	LLPAITILGC(1)R	1.8152	81655	144250	0.758976	1.21916
	Q10713	466	C	1.56256	Up	Mitochondrial-processing peptidase subunit alpha OS=Homo sapiens OX=9606 GN=PMPCA PE=1 SV=2	1	2.23405e-07	119.07	3	LPHELC(1)TLIR	2.6317	66125	112300	0.773402	1.20849
	Q06210	638	C	1.60783	Up	Glutamine--fructose-6-phosphate aminotransferase [isomerizing] 1 OS=Homo sapiens OX=9606 GN=GFPT1 PE=1 SV=3	1	6.62286e-05	68.548	3	QGRPVVIC(1)DKEDTETIK	2.1541	17127	27099	0.768357	1.23539
	P61088	87	C	1.84646	Up	Ubiquitin-conjugating enzyme E2 N OS=Homo sapiens OX=9606 GN=UBE2N PE=1 SV=1	1	0.00603525	56.091	2	IC(1)LDILK	3.6275	39464	74110	0.700866	1.29412
	P60981	80	C	2.40615	Up	Destrin OS=Homo sapiens OX=9606 GN=DSTN PE=1 SV=3	1	1.40323e-05	92.732	3	HFVGMLPEKDC(1)R	2.8263	20813	54167	0.577819	1.39032
	Q7Z4H8	459	C	1.65176	Up	Protein O-glucosyltransferase 3 OS=Homo sapiens OX=9606 GN=POGLUT3 PE=1 SV=2	1	3.66964e-06	77.072	2	LYC(1)YYYQVLQK	5.8668	22522	35868	0.757613	1.25139
	Q7Z4H8	156	C	1.58723	Up	Protein O-glucosyltransferase 3 OS=Homo sapiens OX=9606 GN=POGLUT3 PE=1 SV=2	1	1.08687e-100	266.12	2	TLSC(1)PTKEPQIAK	0.37823	596540	912920	0.776241	1.23207
	Q96P11	343	C	2.19073	Up	28S rRNA (cytosine-C(5))-methyltransferase OS=Homo sapiens OX=9606 GN=NSUN5 PE=1 SV=2	1	0.0018219	67.881	3	ALC(1)HALTFPSLQR	1.8442	19831	48534	0.614133	1.3454
	Q9Y6H1	124	C	2.55556	Up	Coiled-coil-helix-coiled-coil-helix domain-containing protein 2 OS=Homo sapiens OX=9606 GN=CHCHD2 PE=1 SV=1	1	5.51545e-28	131.54	2	QFLEC(1)AQNQGDIK	3.0121	64236	245110	0.5177	1.32301
	Q99986	289	C	1.84867	Up	Serine/threonine-protein kinase VRK1 OS=Homo sapiens OX=9606 GN=VRK1 PE=1 SV=1	1	9.61661e-05	75.012	2	ENIASLMDKC(1)FPEK	2.6754	17187	32793	0.698794	1.29184
	Q9H2U2	180	C	2.80893	Up	Inorganic pyrophosphatase 2, mitochondrial OS=Homo sapiens OX=9606 GN=PPA2 PE=1 SV=2	1	0.00273336	67.881	2	ILSC(1)GEVIHVK	3.6968	35100	105910	0.516309	1.45028
	Q9H2W6	210	C	1.52312	Up	39S ribosomal protein L46, mitochondrial OS=Homo sapiens OX=9606 GN=MRPL46 PE=1 SV=1	1	1.89373e-09	106	2	FLGNAPC(1)GHYTFK	2.1121	80719	112240	0.800221	1.21883
	Q9HAV7	108	C	3.49138	Up	GrpE protein homolog 1, mitochondrial OS=Homo sapiens OX=9606 GN=GRPEL1 PE=1 SV=2	1	0.000645882	76.833	2	LYGIQAFC(1)K	3.4649	33486	127550	0.434802	1.51806
	Q9HC36	214	C	2.00116	Up	rRNA methyltransferase 3, mitochondrial OS=Homo sapiens OX=9606 GN=MRM3 PE=1 SV=2	1	8.69946e-07	85.081	3	TQLQHSLPLLLIC(1)DNLR	2.608	19190	33918	0.680484	1.36176
	Q9HCU5	280	C	0.506152	Down	Prolactin regulatory element-binding protein OS=Homo sapiens OX=9606 GN=PREB PE=1 SV=2	1	0.000367535	73.891	3	QPPPC(1)YLTAWDGSNFLPLR	1.3162	44808	21216	1.31353	0.664844
	Q9NP92	204	C	2.39582	Up	39S ribosomal protein S30, mitochondrial OS=Homo sapiens OX=9606 GN=MRPS30 PE=1 SV=2	1	0.00973243	58.687	2	C(1)PVHFYWVR	6.6839	17914	43162	0.588275	1.4094
	Q9NPD8	86	C	1.53173	Up	Ubiquitin-conjugating enzyme E2 T OS=Homo sapiens OX=9606 GN=UBE2T PE=1 SV=1	1	0.00427793	66.087	2	IC(1)LDVLK	3.487	19013	29087	0.790077	1.21018
	Q9NQ88	161	C	0.591801	Down	Fructose-2,6-bisphosphatase TIGAR OS=Homo sapiens OX=9606 GN=TIGAR PE=1 SV=1	1	1.65247e-14	116.28	3	EQFSQGSPSNC(1)LETSLAEIFPLGK	-1.0996	135640	82954	1.26176	0.746708
	Q9NQR4	97	C	0.621153	Down	Omega-amidase NIT2 OS=Homo sapiens OX=9606 GN=NIT2 PE=1 SV=1	1	7.37854e-66	194.83	2	LYNTC(1)AVFGPDGTLLAK	1.1011	218650	139980	1.23806	0.769024
	Q9NSE4	819	C	0.406475	Down	Isoleucine--tRNA ligase, mitochondrial OS=Homo sapiens OX=9606 GN=IARS2 PE=1 SV=2	1	2.59159e-05	85.081	2	SC(1)QTALVEILDVIVR	-6.1916	15602	6234.7	1.4169	0.575935
	Q9NUJ1	107	C	2.81866	Up	Palmitoyl-protein thioesterase ABHD10, mitochondrial OS=Homo sapiens OX=9606 GN=ABHD10 PE=1 SV=1	1	0.00103716	73.637	2	SLGHAC(1)IR	3.5081	14532	36818	0.537375	1.51468
	Q9NVS9	156	C	0.613031	Down	Pyridoxine-5'-phosphate oxidase OS=Homo sapiens OX=9606 GN=PNPO PE=1 SV=1	1	1.67638e-27	119.94	2	LPEEEAEC(1)YFHSR	3.6658	35439	25473	1.26398	0.774859
	Q9NYY8	645	C	1.88798	Up	FAST kinase domain-containing protein 2, mitochondrial OS=Homo sapiens OX=9606 GN=FASTKD2 PE=1 SV=1	1	1.90798e-09	101.82	2	SAYC(1)LGSSHPR	4.0108	18689	38983	0.682081	1.28776
	Q9P0M6	297	C	3.45178	Up	Core histone macro-H2A.2 OS=Homo sapiens OX=9606 GN=MACROH2A2 PE=1 SV=3	1	2.33528e-07	135.63	2	NC(1)LSAAEDKK	4.7978	21266	73921	0.448395	1.54776
	Q9ULV4	420	C	1.56277	Up	Coronin-1C OS=Homo sapiens OX=9606 GN=CORO1C PE=1 SV=1	1	0.00676244	74.269	2	KC(1)DLISIPK	4.8097	174550	268420	0.781788	1.22176
	Q9ULV4	330	C	2.30994	Up	Coronin-1C OS=Homo sapiens OX=9606 GN=CORO1C PE=1 SV=1	1	0.000436477	85.821	2	GLDVNKC(1)EIAR	3.232	15608	35477	0.606174	1.40023
	Q9ULV4	456	C	1.55129	Up	Coronin-1C OS=Homo sapiens OX=9606 GN=CORO1C PE=1 SV=1	1	1.44553e-64	201.66	2	SIKDTIC(1)NQDER	1.1201	351120	535980	0.785283	1.21821
	Q9UNW1	302	C	2.53208	Up	Multiple inositol polyphosphate phosphatase 1 OS=Homo sapiens OX=9606 GN=MINPP1 PE=1 SV=1	1	5.76528e-05	88.734	2	SPWC(1)DVFDIDDAK	4.0521	25161	56628	0.581071	1.47132
	Q9UNW1	337	C	1.87144	Up	Multiple inositol polyphosphate phosphatase 1 OS=Homo sapiens OX=9606 GN=MINPP1 PE=1 SV=1	1	1.63167e-05	61.194	3	SSC(1)TLFQDIFQHLDK	0.76433	42439	70594	0.70918	1.32719
	Q9Y281	39	C	2.47325	Up	Cofilin-2 OS=Homo sapiens OX=9606 GN=CFL2 PE=1 SV=1	1	2.59039e-25	123.5	2	AVLFC(1)LSDDKR	2.5075	42661	95886	0.587744	1.45364
	Q9Y2R9	152	C	3.46171	Up	28S ribosomal protein S7, mitochondrial OS=Homo sapiens OX=9606 GN=MRPS7 PE=1 SV=2	1	0.00216193	81.799	2	NC(1)EPMIGLVPILK	2.5383	21475	64343	0.466826	1.61602
	P56937	158	C	1.57937	Up	3-keto-steroid reductase/17-beta-hydroxysteroid dehydrogenase 7 OS=Homo sapiens OX=9606 GN=HSD17B7 PE=1 SV=1	1	1.24122e-17	111.75	3	ELEPLLC(1)HSDNPSQLIWTSSR	4.3735	27958	37474	0.789906	1.24756
	Q9Y6M9	42	C	2.2213	Up	NADH dehydrogenase [ubiquinone] 1 beta subcomplex subunit 9 OS=Homo sapiens OX=9606 GN=NDUFB9 PE=1 SV=3	1	0.00198377	84.185	2	YFAC(1)LMR	4.8539	22302	52086	0.615024	1.36615
	Q9H019	222	C	1.75121	Up	Mitochondrial fission regulator 1-like OS=Homo sapiens OX=9606 GN=MTFR1L PE=1 SV=2	1	2.12564e-17	108.91	2	AAC(1)SSSEEDDC(1)VSLSK	1.8466	17214	33596	0.716363	1.25451
	Q9H019	230	C	1.75121	Up	Mitochondrial fission regulator 1-like OS=Homo sapiens OX=9606 GN=MTFR1L PE=1 SV=2	1	2.12564e-17	108.91	2	AAC(1)SSSEEDDC(1)VSLSK	1.8466	17214	33596	0.716363	1.25451
	Q9BYT8	272	C	0.429046	Down	Neurolysin, mitochondrial OS=Homo sapiens OX=9606 GN=NLN PE=1 SV=1	1	5.82106e-13	99.276	3	C(1)KEENTIILQQLLPLR	1.0693	33466	16637	1.44188	0.618635
	Q9BSH4	234	C	1.81094	Up	Translational activator of cytochrome c oxidase 1 OS=Homo sapiens OX=9606 GN=TACO1 PE=1 SV=1	1	3.65216e-79	225.68	2	FIC(1)DASSLHQVR	2.98	412540	686780	0.720244	1.30432
	Q9BR76	345	C	2.16298	Up	Coronin-1B OS=Homo sapiens OX=9606 GN=CORO1B PE=1 SV=1	1	2.04449e-08	106	2	KC(1)EPIVMTVPR	1.8046	76626	162690	0.634482	1.37237
	Q9BQP7	248	C	1.63373	Up	Mitochondrial genome maintenance exonuclease 1 OS=Homo sapiens OX=9606 GN=MGME1 PE=1 SV=1	1	0.00427793	76.833	2	LC(1)VIDWK	3.0613	67367	96115	0.771941	1.26115
	Q99714	214	C	1.52798	Up	3-hydroxyacyl-CoA dehydrogenase type-2 OS=Homo sapiens OX=9606 GN=HSD17B10 PE=1 SV=3	1	3.24888e-07	117.99	3	VC(1)NFLASQVPFPSR	0.70436	21009	31675	0.792252	1.21054
	P50583	6	C	1.98427	Up	Bis(5'-nucleosyl)-tetraphosphatase [asymmetrical] OS=Homo sapiens OX=9606 GN=NUDT2 PE=1 SV=3	1	0.00142293	58.687	2	AC(1)GLIIFR	1.4626	19551	38957	0.669719	1.3289
	O75521	368	C	2.12485	Up	Enoyl-CoA delta isomerase 2 OS=Homo sapiens OX=9606 GN=ECI2 PE=1 SV=4	1	4.99685e-50	154.94	2	LHAVNAEEC(1)NVLQGR	-1.7785	116960	227600	0.650318	1.38183
	P49005	177	C	1.53459	Up	DNA polymerase delta subunit 2 OS=Homo sapiens OX=9606 GN=POLD2 PE=1 SV=1	1	3.63469e-27	64.56	3	FLVEDYC(1)FADLAPQKPAPPLDTDR	5.983	71861	129520	0.77595	1.19076
	P17612	200	C	0.477478	Down	cAMP-dependent protein kinase catalytic subunit alpha OS=Homo sapiens OX=9606 GN=PRKACA PE=1 SV=2	1	1.34947e-15	105.78	2	TWTLC(1)GTPEYLAPEIILSK	0.30213	1586800	607540	1.30299	0.622147
	P12235	160	C	2.32779	Up	ADP/ATP translocase 1 OS=Homo sapiens OX=9606 GN=SLC25A4 PE=1 SV=4	1	8.39698e-09	98.009	2	EFHGLGDC(1)IIK	2.5867	27690	57905	0.614119	1.42954
	P09543	111	C	1.66818	Up	2',3'-cyclic-nucleotide 3'-phosphodiesterase OS=Homo sapiens OX=9606 GN=CNP PE=1 SV=2	1	6.84167e-06	85.821	2	RLDEDLAAYC(1)R	4.192	148240	226170	0.758044	1.26455
	P09543	252	C	1.81961	Up	2',3'-cyclic-nucleotide 3'-phosphodiesterase OS=Homo sapiens OX=9606 GN=CNP PE=1 SV=2	1	6.35673e-06	108.4	2	RPPGVLHC(1)TTK	1.3265	52117	86733	0.718637	1.30764
	P08574	139	C	1.57478	Up	Cytochrome c1, heme protein, mitochondrial OS=Homo sapiens OX=9606 GN=CYC1 PE=1 SV=3	1	1.04464e-48	179.31	2	HLVGVC(1)YTEDEAK	2.0234	639620	986550	0.778571	1.22608
	P00505	295	C	1.72278	Up	Aspartate aminotransferase, mitochondrial OS=Homo sapiens OX=9606 GN=GOT2 PE=1 SV=3	1	2.28901e-05	60.589	2	VGAFTMVC(1)K	2.2793	108620	190350	0.732884	1.2626
	O96011	85	C	2.86465	Up	Peroxisomal membrane protein 11B OS=Homo sapiens OX=9606 GN=PEX11B PE=1 SV=1	1	3.35085e-05	94.806	2	FC(1)ITVSHLNR	6.2836	8774.5	24776	0.519318	1.48766
	P23528	39	C	2.9893	Up	Cofilin-1 OS=Homo sapiens OX=9606 GN=CFL1 PE=1 SV=3	1	1.3083e-08	112.8	2	AVLFC(1)LSEDKK	5.1787	117060	392560	0.487386	1.45694
	P23528	80	C	2.19429	Up	Cofilin-1 OS=Homo sapiens OX=9606 GN=CFL1 PE=1 SV=3	1	1.62004e-09	126.2	2	MLPDKDC(1)R	2.8342	491790	1210600	0.612959	1.34501
	O95602	1332	C	1.6249	Up	DNA-directed RNA polymerase I subunit RPA1 OS=Homo sapiens OX=9606 GN=POLR1A PE=1 SV=2	1	9.61117e-05	106.93	2	C(1)LRPEDILR	3.5123	38243	67869	0.754025	1.22522
	O75828	150	C	2.58728	Up	Carbonyl reductase [NADPH] 3 OS=Homo sapiens OX=9606 GN=CBR3 PE=1 SV=3	1	5.62159e-34	157.77	2	AFENC(1)SEDLQER	4.1322	20017	54969	0.550274	1.42371
	O75600	233	C	1.55908	Up	2-amino-3-ketobutyrate coenzyme A ligase, mitochondrial OS=Homo sapiens OX=9606 GN=GCAT PE=1 SV=1	1	2.77131e-24	74.643	3	YGALVFMDEC(1)HATGFLGPTGR	5.366	43953	67882	0.782338	1.21973
	O75323	85	C	1.50643	Up	Protein NipSnap homolog 2 OS=Homo sapiens OX=9606 GN=NIPSNAP2 PE=1 SV=1	1	1.4841e-12	117.41	3	LQFHNVKPEC(1)LEAYNK	5.7672	59887	89622	0.79848	1.20285
	O43747	160	C	2.24958	Up	AP-1 complex subunit gamma-1 OS=Homo sapiens OX=9606 GN=AP1G1 PE=1 SV=5	1	1.71928e-07	100.75	2	AALC(1)AVHVIR	4.3289	36773	90023	0.605624	1.3624
	O43747	392	C	2.30114	Up	AP-1 complex subunit gamma-1 OS=Homo sapiens OX=9606 GN=AP1G1 PE=1 SV=5	1	1.1036e-20	125.17	2	ELLYFLDSC(1)EPEFK	3.305	33135	82976	0.595927	1.37131
	O43747	106	C	1.6634	Up	AP-1 complex subunit gamma-1 OS=Homo sapiens OX=9606 GN=AP1G1 PE=1 SV=5	1	3.32177e-13	136.06	2	QDVHLLMTNC(1)IK	2.4234	28162	50978	0.743099	1.23607
	O14561	140	C	1.55126	Up	Acyl carrier protein, mitochondrial OS=Homo sapiens OX=9606 GN=NDUFAB1 PE=1 SV=3	1	2.10116e-28	130.99	3	LMC(1)PQEIVDYIADKK	-1.187	67515	117840	0.774076	1.2008
	P49368	366	C	1.95046	Up	T-complex protein 1 subunit gamma OS=Homo sapiens OX=9606 GN=CCT3 PE=1 SV=4	1	1.3118e-59	195.8	3	KIGDEYFTFITDC(1)KDPK	4.7981	85653	178010	0.671004	1.30876
	P49368	213	C	1.52264	Up	T-complex protein 1 subunit gamma OS=Homo sapiens OX=9606 GN=CCT3 PE=1 SV=4	1	2.80777e-09	123.42	2	IPGGIIEDSC(1)VLR	3.978	485140	787100	0.787643	1.1993
	O94925	287	C	0.397598	Down	Glutaminase kidney isoform, mitochondrial OS=Homo sapiens OX=9606 GN=GLS PE=1 SV=1	0.999995	0.000119631	83.775	3	VPFCLQSC(1)VKPLK	1.7248	84963	36145	1.45219	0.577387
	P25789	107	C	1.98461	Up	Proteasome subunit alpha type-4 OS=Homo sapiens OX=9606 GN=PSMA4 PE=1 SV=1	1	3.41238e-12	63.421	3	YLLQYQEPIPC(1)EQLVTALC(1)DIK	0.30195	52192	106890	0.666647	1.32303
	P25789	115	C	0.41431	Down	Proteasome subunit alpha type-4 OS=Homo sapiens OX=9606 GN=PSMA4 PE=1 SV=1	1	5.15872e-33	81.373	3	YLLQYQEPIPC(1)EQLVTALC(1)DIK	0.30195	124370	53174	1.42339	0.589723
	O75367	273	C	0.482513	Down	Core histone macro-H2A.1 OS=Homo sapiens OX=9606 GN=MACROH2A1 PE=1 SV=5	1	1.39395e-49	188.88	3	FVIHC(1)NSPVWGADKC(1)EELLEK	3.7122	64916	31609	1.35121	0.651974
	O75367	294	C	2.89231	Up	Core histone macro-H2A.1 OS=Homo sapiens OX=9606 GN=MACROH2A1 PE=1 SV=5	1	0.00923149	52.591	2	NC(1)LALADDKK	3.7487	127370	371760	0.5127	1.48289
	P28331	564	C	2.22216	Up	NADH-ubiquinone oxidoreductase 75 kDa subunit, mitochondrial OS=Homo sapiens OX=9606 GN=NDUFS1 PE=1 SV=3	1	2.32815e-28	49.717	3	DC(1)FIIYQGHHGDVGAPIADVILPGAAYTEK	0.99275	37697	80069	0.626064	1.39121
	P26358	41	C	1.6712	Up	DNA (cytosine-5)-methyltransferase 1 OS=Homo sapiens OX=9606 GN=DNMT1 PE=1 SV=2	1	2.19247e-20	114.39	2	DSLTEKEC(1)VK	3.6029	28761	59553	0.729168	1.21859
	P48735	418	C	2.05174	Up	Isocitrate dehydrogenase [NADP], mitochondrial OS=Homo sapiens OX=9606 GN=IDH2 PE=1 SV=2	1	4.99473e-38	185.18	2	DLAGC(1)IHGLSNVK	3.5459	252310	538240	0.650994	1.33567
	P48444	441	C	4.25918	Up	Coatomer subunit delta OS=Homo sapiens OX=9606 GN=ARCN1 PE=1 SV=1	1	2.22373e-13	102.03	2	NTLEWC(1)LPVIDAK	5.8856	30953	127280	0.384475	1.63755
	P46013	1285	C	1.72512	Up	Proliferation marker protein Ki-67 OS=Homo sapiens OX=9606 GN=MKI67 PE=1 SV=2	1	2.67161e-08	94.791	2	KADVEGELLAC(1)R	2.3624	48343	88224	0.728462	1.25668
	P46013	643	C	1.6736	Up	Proliferation marker protein Ki-67 OS=Homo sapiens OX=9606 GN=MKI67 PE=1 SV=2	1	0.00128374	87.942	3	SQHDILQMIC(1)SK	2.7883	19356	34269	0.742793	1.24314
	P41250	461	C	1.8986	Up	Glycine--tRNA ligase OS=Homo sapiens OX=9606 GN=GARS1 PE=1 SV=3	1	1.20454e-07	95.138	2	TSYGWIEIVGC(1)ADR	4.8018	35721	58422	0.706288	1.34096
	P40939	550	C	2.94289	Up	Trifunctional enzyme subunit alpha, mitochondrial OS=Homo sapiens OX=9606 GN=HADHA PE=1 SV=2	1	0.00071972	81.163	2	C(1)LAPMMSEVIR	2.4765	73331	196350	0.519321	1.52831
	P40939	470	C	3.39723	Up	Trifunctional enzyme subunit alpha, mitochondrial OS=Homo sapiens OX=9606 GN=HADHA PE=1 SV=2	1	1.81309e-126	207.61	3	EVEAVIPDHC(1)IFASNTSALPISEIAAVSK	4.5056	197760	611270	0.466845	1.58598
	P40926	89	C	1.88918	Up	Malate dehydrogenase, mitochondrial OS=Homo sapiens OX=9606 GN=MDH2 PE=1 SV=3	1	1.00901e-15	96.957	3	GYLGPEQLPDC(1)LKGC(1)DVVVIPAGVPR	0.16011	110420	199700	0.696914	1.3166
	P40926	212	C	3.23924	Up	Malate dehydrogenase, mitochondrial OS=Homo sapiens OX=9606 GN=MDH2 PE=1 SV=3	1	0.000121704	70.389	2	TIIPLISQC(1)TPK	3.4987	66808	207170	0.477281	1.54602
	P42704	848	C	1.54941	Up	Leucine-rich PPR motif-containing protein, mitochondrial OS=Homo sapiens OX=9606 GN=LRPPRC PE=1 SV=3	1	4.54758e-17	90.156	2	GDLSTALEVAIDC(1)YEK	6.8455	55442	84127	0.786264	1.21825
	P42704	863	C	1.60329	Up	Leucine-rich PPR motif-containing protein, mitochondrial OS=Homo sapiens OX=9606 GN=LRPPRC PE=1 SV=3	1	0.00322368	84.699	2	IHDVLC(1)K	1.9349	51100	80235	0.770121	1.23473
	P42704	927	C	2.52172	Up	Leucine-rich PPR motif-containing protein, mitochondrial OS=Homo sapiens OX=9606 GN=LRPPRC PE=1 SV=3	1	0.00267417	88.35	2	LQWFC(1)DR	3.2501	70728	174670	0.570478	1.43859
	P36551	319	C	1.54588	Up	Oxygen-dependent coproporphyrinogen-III oxidase, mitochondrial OS=Homo sapiens OX=9606 GN=CPOX PE=1 SV=3	1	8.79289e-07	111.61	3	WC(1)DDYFFIAHR	1.7959	10717	15972	0.788677	1.2192
	P36542	103	C	2.25557	Up	ATP synthase subunit gamma, mitochondrial OS=Homo sapiens OX=9606 GN=ATP5F1C PE=1 SV=1	1	3.23104e-06	111.61	2	GLC(1)GAIHSSIAK	3.7917	67825	139390	0.625548	1.41097
	P31930	268	C	4.9505	Up	Cytochrome b-c1 complex subunit 1, mitochondrial OS=Homo sapiens OX=9606 GN=UQCRC1 PE=1 SV=3	1	4.26757e-12	141.88	3	HLGGIPWTYAEDAVPTLTPC(1)R	5.0622	121730	595880	0.337367	1.67013
	P31040	89	C	2.18022	Up	Succinate dehydrogenase [ubiquinone] flavoprotein subunit, mitochondrial OS=Homo sapiens OX=9606 GN=SDHA PE=1 SV=2	1	3.30542e-32	149.02	2	AAFGLSEAGFNTAC(1)VTK	4.6324	171970	388440	0.624784	1.36217
	P31040	191	C	1.63301	Up	Succinate dehydrogenase [ubiquinone] flavoprotein subunit, mitochondrial OS=Homo sapiens OX=9606 GN=SDHA PE=1 SV=2	0.988475	0.00306482	53.679	2	C(0.265)C(0.746)C(0.988)VADR	5.0613	27615	46720	0.756371	1.23516
	P31040	238	C	1.63159	Up	Succinate dehydrogenase [ubiquinone] flavoprotein subunit, mitochondrial OS=Homo sapiens OX=9606 GN=SDHA PE=1 SV=2	1	1.21696e-28	108.4	2	GVIALC(1)IEDGSIHR	2.0887	34690	58639	0.756782	1.23476
	P28838	335	C	0.607278	Down	Cytosol aminopeptidase OS=Homo sapiens OX=9606 GN=LAP3 PE=1 SV=3	1	2.68957e-08	81.578	3	LNLPINIIGLAPLC(1)ENMPSGK	2.0522	46080	27676	1.24266	0.754642
	P38646	608	C	1.65186	Up	Stress-70 protein, mitochondrial OS=Homo sapiens OX=9606 GN=HSPA9 PE=1 SV=2	1	5.64901e-110	245.85	2	MEEFKDQLPADEC(1)NK	1.2559	127000	197680	0.759736	1.25498
	P30084	213	C	0.257941	Down	Enoyl-CoA hydratase, mitochondrial OS=Homo sapiens OX=9606 GN=ECHS1 PE=1 SV=4	0.999998	0.00140594	58.313	3	IC(1)PVETLVEEAIQCAEK	-0.32828	60023	15094	1.57807	0.40705
nucleus	Q86U42	195	C	3.53861	Up	Polyadenylate-binding protein 2 OS=Homo sapiens OX=9606 GN=PABPN1 PE=1 SV=3	1	5.09253e-17	88.448	4	SIYVGNVDYGATAEELEAHFHGC(1)GSVNR	4.4219	30889	111010	0.438763	1.55261
	Q7Z3K3	565	C	1.89656	Up	Pogo transposable element with ZNF domain OS=Homo sapiens OX=9606 GN=POGZ PE=1 SV=2	1	2.22361e-07	83.214	3	IC(1)EWAFESEPLFLQHMK	4.2763	18627	39402	0.679014	1.28779
	Q7Z2T5	265	C	0.631347	Down	TRMT1-like protein OS=Homo sapiens OX=9606 GN=TRMT1L PE=1 SV=2	1	1.24539e-09	117.21	2	QLIFC(1)TLAALAEER	1.4075	195100	136400	1.24026	0.783034
	Q7KZI7	166	C	2.34785	Up	Serine/threonine-protein kinase MARK2 OS=Homo sapiens OX=9606 GN=MARK2 PE=1 SV=2	1	2.93564e-34	170.69	2	QIVSAVQYC(1)HQK	-0.70915	19841	55178	0.577754	1.35648
	Q6WCQ1	831	C	0.501821	Down	Myosin phosphatase Rho-interacting protein OS=Homo sapiens OX=9606 GN=MPRIP PE=1 SV=3	1	7.39099e-21	102.26	2	C(1)LENAHLAQALEAER	4.9199	99000	51214	1.33847	0.67167
	Q6PL18	387	C	3.04182	Up	ATPase family AAA domain-containing protein 2 OS=Homo sapiens OX=9606 GN=ATAD2 PE=1 SV=1	1	0.00411274	71.575	2	C(1)LPLNFR	3.2677	44294	135400	0.494212	1.5033
	Q6PL18	1246	C	1.61329	Up	ATPase family AAA domain-containing protein 2 OS=Homo sapiens OX=9606 GN=ATAD2 PE=1 SV=1	1	2.14417e-135	226.06	2	NNSNTC(1)NIENELEDSR	3.4006	26266	42584	0.764877	1.23397
	Q6PJT7	693	C	1.79081	Up	Zinc finger CCCH domain-containing protein 14 OS=Homo sapiens OX=9606 GN=ZC3H14 PE=1 SV=1	1	0.000384668	108.3	3	KMEC(1)PFYHPK	1.5133	12487	25561	0.703333	1.25954
	Q86UK7	247	C	2.60749	Up	E3 ubiquitin-protein ligase ZNF598 OS=Homo sapiens OX=9606 GN=ZNF598 PE=1 SV=1	1	1.2743e-41	159.11	2	C(1)STEQFTHAFR	4.2605	15395	52393	0.523519	1.36507
	Q6P1X5	690	C	2.31023	Up	Transcription initiation factor TFIID subunit 2 OS=Homo sapiens OX=9606 GN=TAF2 PE=1 SV=3	1	3.59289e-213	303.91	2	LALTDILEQEQC(1)FYR	2.199	51214	121690	0.600844	1.38809
	Q6IA86	750	C	2.08716	Up	Elongator complex protein 2 OS=Homo sapiens OX=9606 GN=ELP2 PE=1 SV=2	1	0.00616953	69.093	2	IC(1)LYTWK	3.6022	35884	77709	0.643666	1.34343
	Q6IA86	204	C	1.79314	Up	Elongator complex protein 2 OS=Homo sapiens OX=9606 GN=ELP2 PE=1 SV=2	1	0.000324339	78.932	3	VLSLC(1)GHEDWIR	2.5117	27597	51344	0.712312	1.27727
	Q6ZNB6	713	C	0.62035	Down	NF-X1-type zinc finger protein NFXL1 OS=Homo sapiens OX=9606 GN=NFXL1 PE=1 SV=2	1	0.000135306	81.799	3	SRPLGC(1)LHPC(1)ILR	2.8012	84936	54145	1.23825	0.76815
	Q6ZNB6	717	C	0.62035	Down	NF-X1-type zinc finger protein NFXL1 OS=Homo sapiens OX=9606 GN=NFXL1 PE=1 SV=2	1	0.000135306	81.799	3	SRPLGC(1)LHPC(1)ILR	2.8012	84936	54145	1.23825	0.76815
	Q86WB0	156	C	3.9611	Up	Zinc finger C3HC-type protein 1 OS=Homo sapiens OX=9606 GN=ZC3HC1 PE=1 SV=1	1	3.33525e-06	94.804	2	FC(1)FWPDSPSPDR	6.5086	44421	191180	0.3934	1.5583
	Q8N3U4	711	C	2.35968	Up	Cohesin subunit SA-2 OS=Homo sapiens OX=9606 GN=STAG2 PE=1 SV=3	1	0.00036744	75.243	2	WDLFAC(1)NYK	5.7028	25214	61300	0.59172	1.39627
	Q86YR5	497	C	1.64634	Up	G-protein-signaling modulator 1 OS=Homo sapiens OX=9606 GN=GPSM1 PE=1 SV=2	1	2.98447e-07	75.012	2	APSSDEEC(1)FFDLLTK	8.0812	21648	30648	0.769921	1.26756
	Q8IWS0	28	C	1.9455	Up	PHD finger protein 6 OS=Homo sapiens OX=9606 GN=PHF6 PE=1 SV=1	1	2.00364e-09	91.939	2	DKEC(1)GQLLISENQK	-5.01	115580	237360	0.673159	1.30963
	Q8IWS0	107	C	1.76328	Up	PHD finger protein 6 OS=Homo sapiens OX=9606 GN=PHF6 PE=1 SV=1	1	1.15748e-25	147.78	2	TYHYHC(1)ALHDK	-0.70034	25226	46953	0.718412	1.26676
	Q8IX01	970	C	2.41446	Up	SURP and G-patch domain-containing protein 2 OS=Homo sapiens OX=9606 GN=SUGP2 PE=1 SV=2	1	0.00833872	62.88	2	RVC(1)LIQEPK	2.6776	28586	70628	0.582963	1.40754
	Q8IX18	440	C	1.89044	Up	Probable ATP-dependent RNA helicase DHX40 OS=Homo sapiens OX=9606 GN=DHX40 PE=1 SV=2	1	0.000170464	101.41	2	C(1)LAIHDVIR	4.5254	10328	25091	0.666325	1.25965
	Q8IY37	1116	C	1.99975	Up	Probable ATP-dependent RNA helicase DHX37 OS=Homo sapiens OX=9606 GN=DHX37 PE=1 SV=1	1	8.93997e-19	129.28	2	ADC(1)HEALLAAWK	4.3337	27320	60716	0.655207	1.31025
	Q8N3R9	573	C	1.92196	Up	Protein PALS1 OS=Homo sapiens OX=9606 GN=PALS1 PE=1 SV=3	1	0.000806721	113.85	2	IC(1)LLSLR	1.5658	13431	25036	0.687791	1.32191
	Q8N556	157	C	1.67247	Up	Actin filament-associated protein 1 OS=Homo sapiens OX=9606 GN=AFAP1 PE=1 SV=2	1	6.85096e-06	112.95	2	IC(1)AFLLR	1.7953	43708	92383	0.727053	1.21598
	Q8N9T8	521	C	1.75509	Up	Protein KRI1 homolog OS=Homo sapiens OX=9606 GN=KRI1 PE=1 SV=3	1	1.76656e-13	96.946	2	LDYEDIIDDLPC(1)R	5.5484	32282	54232	0.730309	1.28175
	Q8N9T8	667	C	2.41517	Up	Protein KRI1 homolog OS=Homo sapiens OX=9606 GN=KRI1 PE=1 SV=3	1	0.0002112	72.327	2	LLGPTVMLGGC(1)EFSR	3.3165	30558	70643	0.59098	1.42731
	Q8N9T8	591	C	1.82593	Up	Protein KRI1 homolog OS=Homo sapiens OX=9606 GN=KRI1 PE=1 SV=3	1	0.00040866	61.23	3	SLC(1)REEAETPAEATGKPQR	0.023612	37690	65873	0.712285	1.30058
	Q8NC51	11	C	3.79408	Up	Plasminogen activator inhibitor 1 RNA-binding protein OS=Homo sapiens OX=9606 GN=SERBP1 PE=1 SV=2	1	3.27362e-78	180.17	2	PGHLQEGFGC(1)VVTNR	0.6347	16336	67987	0.406238	1.5413
	Q8NCE2	131	C	1.63652	Up	Myotubularin-related protein 14 OS=Homo sapiens OX=9606 GN=MTMR14 PE=1 SV=2	1	0.00179542	76.833	2	FVC(1)PVILFK	0.99964	97148	142840	0.7685	1.25766
	Q8ND82	388	C	1.5375	Up	Zinc finger protein 280C OS=Homo sapiens OX=9606 GN=ZNF280C PE=1 SV=1	1	1.03629e-09	87.573	3	IC(1)ELSFETEHILLQHMK	1.8026	19100	28504	0.790672	1.21566
	Q69YN4	353	C	2.51147	Up	Protein virilizer homolog OS=Homo sapiens OX=9606 GN=VIRMA PE=1 SV=2	1	6.63787e-06	69.276	2	ELVPLLYFSC(1)PYK	1.174	16263	46474	0.554181	1.39181
	Q8NHQ9	437	C	1.70374	Up	ATP-dependent RNA helicase DDX55 OS=Homo sapiens OX=9606 GN=DDX55 PE=1 SV=3	1	0.00139828	85.813	2	HEC(1)NLIFR	4.5019	31626	60926	0.72809	1.24048
	Q86XP3	333	C	2.36312	Up	ATP-dependent RNA helicase DDX42 OS=Homo sapiens OX=9606 GN=DDX42 PE=1 SV=1	1	1.07143e-52	149.02	2	ELEPGDGPIAVIVC(1)PTR	1.259	310750	856330	0.576758	1.36295
	Q68D10	433	C	0.63519	Down	Protein SPT2 homolog OS=Homo sapiens OX=9606 GN=SPTY2D1 PE=1 SV=3	1	9.30185e-73	148.82	2	TVSGTC(1)GPGQPASSSGGPGR	-5.2839	68630	43266	1.22207	0.776248
	Q14669	1538	C	1.69686	Up	E3 ubiquitin-protein ligase TRIP12 OS=Homo sapiens OX=9606 GN=TRIP12 PE=1 SV=1	1	3.01111e-06	94.804	2	TC(1)PFFFPFDTR	4.5427	43958	85215	0.729077	1.23715
	Q5VTR2	960	C	2.89059	Up	E3 ubiquitin-protein ligase BRE1A OS=Homo sapiens OX=9606 GN=RNF20 PE=1 SV=2	1	6.59134e-26	116.13	2	C(1)NAAFGANDFHR	1.8931	7736.9	29380	0.482285	1.39409
	Q13501	142	C	2.40929	Up	Sequestosome-1 OS=Homo sapiens OX=9606 GN=SQSTM1 PE=1 SV=1	1	1.70091e-17	117.21	2	C(1)SVC(1)PDYDLC(1)SVC(1)EGK	4.3637	100240	81140	0.738328	1.77885
	Q13501	145	C	2.40929	Up	Sequestosome-1 OS=Homo sapiens OX=9606 GN=SQSTM1 PE=1 SV=1	1	1.70091e-17	117.21	2	C(1)SVC(1)PDYDLC(1)SVC(1)EGK	4.3637	100240	81140	0.738328	1.77885
	Q13501	151	C	2.40929	Up	Sequestosome-1 OS=Homo sapiens OX=9606 GN=SQSTM1 PE=1 SV=1	1	1.70091e-17	117.21	2	C(1)SVC(1)PDYDLC(1)SVC(1)EGK	4.3637	100240	81140	0.738328	1.77885
	Q13501	154	C	2.40929	Up	Sequestosome-1 OS=Homo sapiens OX=9606 GN=SQSTM1 PE=1 SV=1	1	1.70091e-17	117.21	2	C(1)SVC(1)PDYDLC(1)SVC(1)EGK	4.3637	100240	81140	0.738328	1.77885
	Q13523	809	C	1.59565	Up	Serine/threonine-protein kinase PRP4 homolog OS=Homo sapiens OX=9606 GN=PRPF4B PE=1 SV=3	1	1.75221e-22	142.73	3	C(1)NILHADIKPDNILVNESK	3.5423	31603	60504	0.754787	1.20437
	Q13618	636	C	1.54449	Up	Cullin-3 OS=Homo sapiens OX=9606 GN=CUL3 PE=1 SV=2	1	3.68447e-48	150.44	2	ALQSLAC(1)GKPTQR	-1.1026	69559	116150	0.779509	1.20394
	Q13642	71	C	2.92223	Up	Four and a half LIM domains protein 1 OS=Homo sapiens OX=9606 GN=FHL1 PE=1 SV=4	1	0.000599176	85.622	2	C(1)LHPLANETFVAK	2.019	17050	53199	0.501857	1.46654
	Q13671	623	C	1.81153	Up	Ras and Rab interactor 1 OS=Homo sapiens OX=9606 GN=RIN1 PE=1 SV=4	1	1.45137e-06	98.009	4	RLPATHC(1)FQHLLR	3.8626	31191	63728	0.699229	1.26667
	Q14137	532	C	1.5479	Up	Ribosome biogenesis protein BOP1 OS=Homo sapiens OX=9606 GN=BOP1 PE=1 SV=2	1	2.21858e-15	160.62	3	IC(1)HGKPVTQVTWHGR	2.6385	48911	74727	0.786065	1.21675
	Q14151	224	C	2.19206	Up	Scaffold attachment factor B2 OS=Homo sapiens OX=9606 GN=SAFB2 PE=1 SV=1	1	9.39202e-08	83.623	2	ILDILGETC(1)K	3.2298	127260	270330	0.630254	1.38155
	Q14152	198	C	1.60808	Up	Eukaryotic translation initiation factor 3 subunit A OS=Homo sapiens OX=9606 GN=EIF3A PE=1 SV=1	1	0.00542823	96.51	2	KLC(1)DNLR	-0.079449	59945	99181	0.76431	1.22907
	Q14155	560	C	1.68158	Up	Rho guanine nucleotide exchange factor 7 OS=Homo sapiens OX=9606 GN=ARHGEF7 PE=1 SV=2	1	6.93785e-23	113.86	3	ILVSC(1)NNQQDLQEWVEHLQK	4.2207	12696	18833	0.757892	1.27446
	Q14192	7	C	0.262311	Down	Four and a half LIM domains protein 2 OS=Homo sapiens OX=9606 GN=FHL2 PE=1 SV=3	1	5.93619e-09	112.7	2	FDC(1)HHC(1)NESLFGK	-0.67032	28430	7912.7	1.6123	0.422924
	Q14192	10	C	7.60888	Up	Four and a half LIM domains protein 2 OS=Homo sapiens OX=9606 GN=FHL2 PE=1 SV=3	1	5.93619e-09	112.7	2	FDC(1)HHC(1)NESLFGK	-0.67032	4986.8	40260	0.227154	1.72839
	Q14498	303	C	2.25027	Up	RNA-binding protein 39 OS=Homo sapiens OX=9606 GN=RBM39 PE=1 SV=2	1	1.33319e-10	117.99	2	GYGFITFSDSEC(1)AK	4.0167	51880	127980	0.604654	1.36064
	Q14566	351	C	1.51514	Up	DNA replication licensing factor MCM6 OS=Homo sapiens OX=9606 GN=MCM6 PE=1 SV=1	1	3.21938e-24	148.82	4	NLYHNLC(1)TSLFPTIHGNDEVKR	0.9319	184180	294200	0.790906	1.19833
	Q14596	669	C	2.38237	Up	Next to BRCA1 gene 1 protein OS=Homo sapiens OX=9606 GN=NBR1 PE=1 SV=3	1	3.19548e-05	65.408	2	SLTLDAAPDHNPPC(1)R	2.4897	107090	55204	0.802629	1.91216
	Q8TAQ2	91	C	1.70156	Up	SWI/SNF complex subunit SMARCC2 OS=Homo sapiens OX=9606 GN=SMARCC2 PE=1 SV=1	1	1.99557e-14	88.24	2	AGGSLC(1)HILAAAYK	2.9556	68913	126970	0.732748	1.24681
	Q8TAQ2	145	C	1.57329	Up	SWI/SNF complex subunit SMARCC2 OS=Homo sapiens OX=9606 GN=SMARCC2 PE=1 SV=1	1	0.00175407	69.276	2	PNIFLC(1)PEIEPK	2.5254	81035	138050	0.77039	1.21205
	Q14847	20	C	3.69256	Up	LIM and SH3 domain protein 1 OS=Homo sapiens OX=9606 GN=LASP1 PE=1 SV=2	1	0.000177141	48.157	3	VNC(1)LDKFWHK	2.8516	5302.7	20158	0.422682	1.56078
	Q15020	341	C	2.96857	Up	Squamous cell carcinoma antigen recognized by T-cells 3 OS=Homo sapiens OX=9606 GN=SART3 PE=1 SV=1	1	9.36413e-06	88.734	2	ALVENC(1)LVPDLWIR	5.4509	29637	106190	0.481557	1.42954
	Q15020	472	C	2.25181	Up	Squamous cell carcinoma antigen recognized by T-cells 3 OS=Homo sapiens OX=9606 GN=SART3 PE=1 SV=1	1	4.59292e-18	144.2	2	FNESGDPSC(1)VIMQNWAR	2.5944	8961.7	24357	0.593611	1.3367
	Q15020	812	C	1.83611	Up	Squamous cell carcinoma antigen recognized by T-cells 3 OS=Homo sapiens OX=9606 GN=SART3 PE=1 SV=1	1	9.09539e-09	85.821	2	LFISGLPFSC(1)TK	1.7177	89700	198790	0.686217	1.25997
	Q15029	135	C	1.63956	Up	116 kDa U5 small nuclear ribonucleoprotein component OS=Homo sapiens OX=9606 GN=EFTUD2 PE=1 SV=1	1	9.67255e-19	119.94	2	NVTLC(1)GHLHHGK	0.75807	98476	176370	0.749684	1.22915
	Q15029	663	C	0.643239	Down	116 kDa U5 small nuclear ribonucleoprotein component OS=Homo sapiens OX=9606 GN=EFTUD2 PE=1 SV=1	1	1.08118e-10	69.201	3	VADPVVTFC(1)ETVVETSSLK	0.6638	1011200	710520	1.22889	0.790467
	Q15056	85	C	0.664593	Down	Eukaryotic translation initiation factor 4H OS=Homo sapiens OX=9606 GN=EIF4H PE=1 SV=5	1	1.5165e-20	101.45	2	GFC(1)YVEFDEVDSLK	2.9336	87058	68916	1.22299	0.81279
	Q15185	40	C	1.59496	Up	Prostaglandin E synthase 3 OS=Homo sapiens OX=9606 GN=PTGES3 PE=1 SV=1	1	0.000300783	71.066	2	LTFSC(1)LGGSDNFK	4.9948	75722	129500	0.764613	1.21953
	Q15233	145	C	2.46076	Up	Non-POU domain-containing octamer-binding protein OS=Homo sapiens OX=9606 GN=NONO PE=1 SV=4	1	7.41798e-34	170.69	2	FAC(1)HSASLTVR	4.7246	342390	867190	0.574412	1.41349
	Q15397	371	C	2.06863	Up	Pumilio homolog 3 OS=Homo sapiens OX=9606 GN=PUM3 PE=1 SV=3	1	8.97385e-34	121.8	2	VAMHC(1)LWHGTPK	3.076	12284	25887	0.649657	1.3439
	Q15942	492	C	1.68193	Up	Zyxin OS=Homo sapiens OX=9606 GN=ZYX PE=1 SV=1	1	2.05584e-92	155.61	3	PLEGTSFIVDQANRPHC(1)VPDYHK	1.7247	111970	223050	0.730061	1.22792
	Q2TAL8	611	C	1.53642	Up	Transcriptional regulator QRICH1 OS=Homo sapiens OX=9606 GN=QRICH1 PE=1 SV=1	1	0.00178329	64.21	3	VTPLGYVLPSHVTEEMLWEC(1)K	7.3038	34935	59562	0.779938	1.19831
	Q32MZ4	750	C	0.62938	Down	Leucine-rich repeat flightless-interacting protein 1 OS=Homo sapiens OX=9606 GN=LRRFIP1 PE=1 SV=2	1	2.89021e-130	251.58	2	C(1)EMSEHPSQTVR	2.2505	405120	278210	1.23975	0.780274
	Q3B726	47	C	2.69399	Up	DNA-directed RNA polymerase I subunit RPA43 OS=Homo sapiens OX=9606 GN=POLR1F PE=1 SV=1	1	3.7074e-13	121.67	2	YSC(1)LVAGPHQR	0.76571	40482	99985	0.552415	1.4882
	Q53GS9	453	C	1.54646	Up	U4/U6.U5 tri-snRNP-associated protein 2 OS=Homo sapiens OX=9606 GN=USP39 PE=1 SV=2	1	0.0015125	58.286	2	LPPYLIFC(1)IK	0.82307	94401	155850	0.779936	1.20614
	Q5JTH9	261	C	1.99713	Up	RRP12-like protein OS=Homo sapiens OX=9606 GN=RRP12 PE=1 SV=2	1	6.95206e-08	83.775	2	AAQHGVC(1)SVLK	2.841	68399	148250	0.658349	1.31481
	Q5JTH9	865	C	0.424131	Down	RRP12-like protein OS=Homo sapiens OX=9606 GN=RRP12 PE=1 SV=2	1	9.67828e-15	97.594	2	EFITALIPEVILC(1)TK	-2.5205	48260	22214	1.42798	0.60565
	Q5JTH9	288	C	1.97317	Up	RRP12-like protein OS=Homo sapiens OX=9606 GN=RRP12 PE=1 SV=2	1	0.00146573	82.716	2	FC(1)IQEIEK	3.1537	37947	81261	0.663797	1.30979
	Q5VYK3	1183	C	1.63217	Up	Proteasome adapter and scaffold protein ECM29 OS=Homo sapiens OX=9606 GN=ECPAS PE=1 SV=2	1	1.23984e-08	110.88	2	ESSC(1)LALNDLLR	3.7681	21077	36006	0.755694	1.23342
	Q8TCG2	446	C	4.12955	Up	Phosphatidylinositol 4-kinase type 2-beta OS=Homo sapiens OX=9606 GN=PI4K2B PE=1 SV=1	1	0.00027543	69.327	2	SPFQLVQIPC(1)VIVER	0.19801	15204	37102	0.462442	1.90968
	Q96T88	739	C	1.59556	Up	E3 ubiquitin-protein ligase UHRF1 OS=Homo sapiens OX=9606 GN=UHRF1 PE=1 SV=1	1	1.89797e-53	203.55	3	PITTVC(1)QHNVC(1)KDC(1)LDR	3.663	38302	84273	0.743374	1.1861
	Q96T88	744	C	1.59556	Up	E3 ubiquitin-protein ligase UHRF1 OS=Homo sapiens OX=9606 GN=UHRF1 PE=1 SV=1	1	1.89797e-53	203.55	3	PITTVC(1)QHNVC(1)KDC(1)LDR	3.663	38302	84273	0.743374	1.1861
	Q96T88	316	C	2.14034	Up	E3 ubiquitin-protein ligase UHRF1 OS=Homo sapiens OX=9606 GN=UHRF1 PE=1 SV=1	1	0.000852767	78.178	2	VC(1)AC(1)HLC(1)GGR	4.9019	15715	46382	0.602049	1.28859
	Q96T88	318	C	2.14034	Up	E3 ubiquitin-protein ligase UHRF1 OS=Homo sapiens OX=9606 GN=UHRF1 PE=1 SV=1	1	0.000852767	78.178	2	VC(1)AC(1)HLC(1)GGR	4.9019	15715	46382	0.602049	1.28859
	Q96T88	321	C	2.14034	Up	E3 ubiquitin-protein ligase UHRF1 OS=Homo sapiens OX=9606 GN=UHRF1 PE=1 SV=1	1	0.000852767	78.178	2	VC(1)AC(1)HLC(1)GGR	4.9019	15715	46382	0.602049	1.28859
	Q8WUP2	183	C	1.51531	Up	Filamin-binding LIM protein 1 OS=Homo sapiens OX=9606 GN=FBLIM1 PE=1 SV=2	1	0.00034931	67.881	2	GASTDIC(1)AFC(1)HK	3.6676	23032	46049	0.773312	1.17181
	Q8WUP2	186	C	1.51531	Up	Filamin-binding LIM protein 1 OS=Homo sapiens OX=9606 GN=FBLIM1 PE=1 SV=2	1	0.00034931	67.881	2	GASTDIC(1)AFC(1)HK	3.6676	23032	46049	0.773312	1.17181
	Q9H4A4	181	C	1.54349	Up	Aminopeptidase B OS=Homo sapiens OX=9606 GN=RNPEP PE=1 SV=2	1	0.000923219	72.042	2	AFFPC(1)FDTPAVK	3.8009	301400	507940	0.779011	1.2024
	Q9H6F5	127	C	1.80124	Up	Coiled-coil domain-containing protein 86 OS=Homo sapiens OX=9606 GN=CCDC86 PE=1 SV=1	1	2.39406e-13	113.86	2	C(1)SQDQGVLASELAQNK	4.316	40905	78949	0.706987	1.27346
	Q9H7B2	87	C	1.67544	Up	Ribosome production factor 2 homolog OS=Homo sapiens OX=9606 GN=RPF2 PE=1 SV=2	1	0.000906449	84.309	2	SDC(1)SLFMFGSHNK	6.0923	39078	59708	0.756334	1.26719
	Q9H7D7	338	C	1.58187	Up	WD repeat-containing protein 26 OS=Homo sapiens OX=9606 GN=WDR26 PE=1 SV=3	1	8.52117e-11	126.63	3	LDNNLDSVSLLIDHVC(1)SR	3.9293	34654	65279	0.759719	1.20178
	Q9H814	51	C	2.2904	Up	Phosphorylated adapter RNA export protein OS=Homo sapiens OX=9606 GN=PHAX PE=1 SV=1	1	3.75851e-97	203.76	2	AFQNTATAC(1)APVSHYR	6.9551	9460.4	26210	0.586027	1.34224
	Q9NQ29	43	C	0.167384	Down	Putative RNA-binding protein Luc7-like 1 OS=Homo sapiens OX=9606 GN=LUC7L PE=1 SV=1	1	2.70763e-09	86.729	3	SHLLDC(1)C(1)PHDILAGTR	6.989	67866	12222	1.75911	0.294447
	Q9NQ29	44	C	0.167384	Down	Putative RNA-binding protein Luc7-like 1 OS=Homo sapiens OX=9606 GN=LUC7L PE=1 SV=1	1	2.70763e-09	86.729	3	SHLLDC(1)C(1)PHDILAGTR	6.989	67866	12222	1.75911	0.294447
	Q9NSV4	464	C	1.58069	Up	Protein diaphanous homolog 3 OS=Homo sapiens OX=9606 GN=DIAPH3 PE=1 SV=4	1	4.98402e-09	97.277	3	LIDEC(1)VSQIVLHR	2.8687	18456	26363	0.783912	1.23912
	Q9NVI1	908	C	1.5135	Up	Fanconi anemia group I protein OS=Homo sapiens OX=9606 GN=FANCI PE=1 SV=4	1	1.51202e-05	70.389	2	SISLLC(1)LEGLQK	-1.2326	20276	35252	0.784607	1.1875
	Q9NZB2	14	C	2.52208	Up	Constitutive coactivator of PPAR-gamma-like protein 1 OS=Homo sapiens OX=9606 GN=FAM120A PE=1 SV=2	1	2.99279e-06	79.311	2	HC(1)PSAVVPVELQK	-0.49404	47798	131260	0.557597	1.40631
	Q9NZB2	53	C	2.49087	Up	Constitutive coactivator of PPAR-gamma-like protein 1 OS=Homo sapiens OX=9606 GN=FAM120A PE=1 SV=2	1	2.98881e-19	137.84	2	LLVDADNC(1)LHR	4.1664	33963	92113	0.562702	1.40162
	Q9NZU5	301	C	1.55355	Up	LIM and cysteine-rich domains protein 1 OS=Homo sapiens OX=9606 GN=LMCD1 PE=1 SV=1	1	3.97678e-05	105.04	3	HYC(1)ESLRPR	-0.29796	35981	55874	0.78326	1.21683
	Q9P0U4	181	C	0.661911	Down	CXXC-type zinc finger protein 1 OS=Homo sapiens OX=9606 GN=CXXC1 PE=1 SV=2	1	1.07951e-06	62.271	2	TEDC(1)GHC(1)DFC(1)R	0.16608	18468	17175	1.24612	0.824823
	Q9P0U4	184	C	0.661911	Down	CXXC-type zinc finger protein 1 OS=Homo sapiens OX=9606 GN=CXXC1 PE=1 SV=2	1	1.07951e-06	62.271	2	TEDC(1)GHC(1)DFC(1)R	0.16608	18468	17175	1.24612	0.824823
	Q9P0U4	187	C	0.661911	Down	CXXC-type zinc finger protein 1 OS=Homo sapiens OX=9606 GN=CXXC1 PE=1 SV=2	1	1.07951e-06	62.271	2	TEDC(1)GHC(1)DFC(1)R	0.16608	18468	17175	1.24612	0.824823
	Q9UBP9	125	C	2.71211	Up	PTB domain-containing engulfment adapter protein 1 OS=Homo sapiens OX=9606 GN=GULP1 PE=1 SV=1	1	1.96675e-07	108.3	2	HLC(1)YVFDSEK	3.9194	17922	54465	0.525013	1.42389
	Q9UBU9	143	C	1.98784	Up	Nuclear RNA export factor 1 OS=Homo sapiens OX=9606 GN=NXF1 PE=1 SV=1	1	8.849e-13	81.48	3	C(1)SVPFTPIEFHYENTR	4.4935	23024	46581	0.667437	1.32676
	Q9UHB4	507	C	1.99026	Up	NADPH-dependent diflavin oxidoreductase 1 OS=Homo sapiens OX=9606 GN=NDOR1 PE=1 SV=1	1	4.78649e-09	127.94	2	DC(1)LTLIPAFSR	1.9645	36430	87285	0.648961	1.2916
	Q9UHK0	317	C	1.91738	Up	FMR1-interacting protein NUFIP1 OS=Homo sapiens OX=9606 GN=NUFIP1 PE=1 SV=2	1	0.00224077	65.879	2	AVTGSGSHLC(1)DLK	0.45079	12189	27925	0.666928	1.27875
	Q9UIA9	1038	C	1.62462	Up	Exportin-7 OS=Homo sapiens OX=9606 GN=XPO7 PE=1 SV=3	1	0.00269551	63.908	3	QQAMHLC(1)FENLMEGIER	1.6308	13306	22048	0.760231	1.23508
	Q9UIF9	1480	C	1.66694	Up	Bromodomain adjacent to zinc finger domain protein 2A OS=Homo sapiens OX=9606 GN=BAZ2A PE=1 SV=4	1	3.63902e-11	82.822	3	DFLQEVC(1)LRPSADPIFEPR	4.0746	16603	27529	0.750424	1.25091
	Q9UIG0	753	C	2.54032	Up	Tyrosine-protein kinase BAZ1B OS=Homo sapiens OX=9606 GN=BAZ1B PE=1 SV=2	1	1.64433e-15	125.98	2	LQILTALC(1)HR	2.6999	26754	68875	0.563289	1.43093
	Q9UIS9	8	C	0.570351	Down	Methyl-CpG-binding domain protein 1 OS=Homo sapiens OX=9606 GN=MBD1 PE=1 SV=2	1	1.63047e-05	83.775	2	AEDWLDC(1)PALGPGWK	4.1632	117300	65149	1.26899	0.723771
	Q9UKA4	497	C	1.95244	Up	A-kinase anchor protein 11 OS=Homo sapiens OX=9606 GN=AKAP11 PE=1 SV=1	1	0.000345096	72.365	2	SISC(1)EVLGSVLR	-1.1827	29417	44174	0.707179	1.38072
	Q9UKG1	341	C	1.87777	Up	DCC-interacting protein 13-alpha OS=Homo sapiens OX=9606 GN=APPL1 PE=1 SV=1	1	6.2678e-06	85.716	2	YC(1)FQITSFDGK	7.3442	39544	73364	0.696264	1.30742
	Q9UQ80	149	C	2.84672	Up	Proliferation-associated protein 2G4 OS=Homo sapiens OX=9606 GN=PA2G4 PE=1 SV=3	1	2.55604e-18	150.17	2	AAHLC(1)AEAALR	3.0975	111720	335020	0.513512	1.46183
	Q9UQ80	85	C	4.18802	Up	Proliferation-associated protein 2G4 OS=Homo sapiens OX=9606 GN=PA2G4 PE=1 SV=3	1	1.74383e-05	85.742	3	GIAFPTSISVNNC(1)VC(1)HFSPLK	4.3142	62321	274940	0.379439	1.5891
	Q9Y2A7	599	C	3.0827	Up	Nck-associated protein 1 OS=Homo sapiens OX=9606 GN=NCKAP1 PE=1 SV=1	1	3.98785e-38	156.73	2	SLSLC(1)NMFLDEMAK	3.9479	77143	214110	0.503337	1.55164
	Q9Y314	8	C	1.77541	Up	Nitric oxide synthase-interacting protein OS=Homo sapiens OX=9606 GN=NOSIP PE=1 SV=1	1	1.05293e-19	141.44	2	NC(1)TAGAVYTYHEK	-2.1806	182200	330610	0.718427	1.2755
	Q9Y383	43	C	0.180199	Down	Putative RNA-binding protein Luc7-like 2 OS=Homo sapiens OX=9606 GN=LUC7L2 PE=1 SV=2	1	5.08917e-13	76.009	2	SHLLNC(1)C(1)PHDVLSGTR	2.4082	171890	32334	1.72029	0.309995
	Q9Y383	44	C	0.180199	Down	Putative RNA-binding protein Luc7-like 2 OS=Homo sapiens OX=9606 GN=LUC7L2 PE=1 SV=2	1	5.08917e-13	76.009	2	SHLLNC(1)C(1)PHDVLSGTR	2.4082	171890	32334	1.72029	0.309995
	Q9Y3I1	286	C	1.53075	Up	F-box only protein 7 OS=Homo sapiens OX=9606 GN=FBXO7 PE=1 SV=1	1	0.000127906	55.235	2	LQLLPESFIC(1)K	1.6156	61585	94145	0.790391	1.20989
	Q9Y570	312	C	1.92434	Up	Protein phosphatase methylesterase 1 OS=Homo sapiens OX=9606 GN=PPME1 PE=1 SV=3	1	2.4372e-28	134.2	2	GLSNLFLSC(1)PIPK	2.263	263500	496020	0.686303	1.32068
	Q9H3P2	44	C	4.55421	Up	Negative elongation factor A OS=Homo sapiens OX=9606 GN=NELFA PE=1 SV=3	1	1.15788e-12	109.88	2	LC(1)FHGLSSAVK	3.821	13979	71898	0.346614	1.57855
	Q9H0R6	278	C	2.91231	Up	Glutamyl-tRNA(Gln) amidotransferase subunit A, mitochondrial OS=Homo sapiens OX=9606 GN=QRSL1 PE=1 SV=2	1	0.0183172	49.406	2	LC(1)IGIPK	2.1859	10594	21796	0.558138	1.62547
	Q9H0H5	331	C	0.356422	Down	Rac GTPase-activating protein 1 OS=Homo sapiens OX=9606 GN=RACGAP1 PE=1 SV=1	1	0.000614875	42.495	3	DRC(1)PLPC(1)IPTLIGTPVK	-1.2619	77582	20877	1.38287	0.492885
	Q9H0H5	335	C	0.356422	Down	Rac GTPase-activating protein 1 OS=Homo sapiens OX=9606 GN=RACGAP1 PE=1 SV=1	1	0.000614875	42.495	3	DRC(1)PLPC(1)IPTLIGTPVK	-1.2619	77582	20877	1.38287	0.492885
	Q9H0D6	296	C	1.80397	Up	5'-3' exoribonuclease 2 OS=Homo sapiens OX=9606 GN=XRN2 PE=1 SV=1	1	4.70516e-07	82.437	3	HDELADSLPC(1)AEGEFIFLR	-0.40123	43509	95089	0.694238	1.25238
	Q92466	322	C	2.43218	Up	DNA damage-binding protein 2 OS=Homo sapiens OX=9606 GN=DDB2 PE=1 SV=1	1	2.36531e-16	147.72	3	VYSASQWDC(1)PLGLIPHPHR	2.8107	78564	217130	0.567606	1.38052
	Q92614	1155	C	4.01569	Up	Unconventional myosin-XVIIIa OS=Homo sapiens OX=9606 GN=MYO18A PE=1 SV=3	1	0.00131692	75.474	2	AVEELLEC(1)LDLEK	6.4505	13293	53911	0.397567	1.59651
	Q92879	137	C	3.00045	Up	CUGBP Elav-like family member 1 OS=Homo sapiens OX=9606 GN=CELF1 PE=1 SV=2	1	2.21016e-13	135.28	2	VMFSSFGQIEEC(1)R	5.4926	28913	91253	0.493701	1.48133
	Q92888	537	C	2.70218	Up	Rho guanine nucleotide exchange factor 1 OS=Homo sapiens OX=9606 GN=ARHGEF1 PE=1 SV=2	1	2.2657e-08	108.4	2	FC(1)AFVQEAESRPR	3.0678	43253	104760	0.554152	1.49742
	Q96EY4	75	C	2.46357	Up	Translation machinery-associated protein 16 OS=Homo sapiens OX=9606 GN=TMA16 PE=1 SV=2	1	0.00401425	83.358	2	KDAC(1)ELIER	3.4533	21458	57894	0.566565	1.39577
	Q96GQ7	248	C	1.72018	Up	Probable ATP-dependent RNA helicase DDX27 OS=Homo sapiens OX=9606 GN=DDX27 PE=1 SV=2	1	0.024907	47.349	2	AC(1)IPVGLLGK	3.5777	179750	314630	0.733555	1.26185
	Q96HA7	283	C	1.64096	Up	Tonsoku-like protein OS=Homo sapiens OX=9606 GN=TONSL PE=1 SV=2	1	0.000166803	56.202	3	AAIC(1)QNLQHVLAVVR	-0.068714	20220	37841	0.745429	1.22322
	Q96J92	691	C	0.641735	Down	Serine/threonine-protein kinase WNK4 OS=Homo sapiens OX=9606 GN=WNK4 PE=1 SV=1	1	1.18028e-08	120.65	2	VVEC(1)QLQTHNSK	-2.7509	21192	18183	1.25781	0.807178
	Q96KR1	856	C	3.99729	Up	Zinc finger RNA-binding protein OS=Homo sapiens OX=9606 GN=ZFR PE=1 SV=2	1	6.84904e-05	93.162	3	CAVSEAAIILNSC(1)VEPK	3.7968	18205	80223	0.388856	1.55437
	Q96KR1	384	C	2.06303	Up	Zinc finger RNA-binding protein OS=Homo sapiens OX=9606 GN=ZFR PE=1 SV=2	1	1.72612e-36	184.65	3	C(1)ELC(1)DVSC(1)TGADAYAAHIR	2.7182	42137	95832	0.642095	1.32466
	Q96KR1	387	C	2.7261	Up	Zinc finger RNA-binding protein OS=Homo sapiens OX=9606 GN=ZFR PE=1 SV=2	1	1.72612e-36	184.65	3	C(1)ELC(1)DVSC(1)TGADAYAAHIR	2.7182	31888	95832	0.52491	1.43096
	Q96KR1	391	C	1.7983	Up	Zinc finger RNA-binding protein OS=Homo sapiens OX=9606 GN=ZFR PE=1 SV=2	1	1.72612e-36	184.65	3	C(1)ELC(1)DVSC(1)TGADAYAAHIR	2.7182	42137	83535	0.704923	1.26767
	Q96KR1	899	C	1.70085	Up	Zinc finger RNA-binding protein OS=Homo sapiens OX=9606 GN=ZFR PE=1 SV=2	1	1.6104e-06	108.92	2	C(1)LDALAALR	3.9569	55487	104040	0.731264	1.24377
	Q96KR1	991	C	3.84402	Up	Zinc finger RNA-binding protein OS=Homo sapiens OX=9606 GN=ZFR PE=1 SV=2	1	9.96678e-37	116.9	3	GSPGLLDPC(1)EKDPFDTLATMTDQQR	3.9429	38894	164820	0.401401	1.54299
	Q96LW7	63	C	2.21418	Up	Caspase recruitment domain-containing protein 19 OS=Homo sapiens OX=9606 GN=CARD19 PE=1 SV=1	1	6.53694e-16	137.84	2	LC(1)DLLSHLQR	2.9271	18338	40307	0.623106	1.37967
	Q96MF7	185	C	1.64758	Up	E3 SUMO-protein ligase NSE2 OS=Homo sapiens OX=9606 GN=NSMCE2 PE=1 SV=2	1	1.33723e-27	132.44	2	VC(1)GHTYEEDAIVR	3.1345	65691	113650	0.750921	1.2372
	Q96N67	193	C	1.87784	Up	Dedicator of cytokinesis protein 7 OS=Homo sapiens OX=9606 GN=DOCK7 PE=1 SV=4	1	0.000105682	74.424	2	GSWAC(1)SIFDLK	2.9645	12999	24265	0.695598	1.30622
	Q96PK6	90	C	2.03806	Up	RNA-binding protein 14 OS=Homo sapiens OX=9606 GN=RBM14 PE=1 SV=2	1	2.51604e-41	139.7	2	IFVGNVSAAC(1)TSQELR	4.8223	417460	826680	0.661567	1.34831
	Q8TDN6	107	C	1.71975	Up	Ribosome biogenesis protein BRX1 homolog OS=Homo sapiens OX=9606 GN=BRIX1 PE=1 SV=2	1	8.39698e-09	83.358	2	LFVINEVC(1)EMK	2.769	83044	139180	0.737878	1.26897
	Q96T23	650	C	3.92083	Up	Remodeling and spacing factor 1 OS=Homo sapiens OX=9606 GN=RSF1 PE=1 SV=2	1	6.10264e-136	230.5	2	EVVEC(1)QSTSTVGGQSVK	-3.5781	33300	142390	0.396245	1.55361
	Q99961	147	C	0.584358	Down	Endophilin-A2 OS=Homo sapiens OX=9606 GN=SH3GL1 PE=1 SV=1	1	8.31099e-09	75.474	2	QNFIDPLQNLC(1)EK	5.6409	40592	24944	1.27072	0.742558
	Q9BQ67	66	C	2.07425	Up	Glutamate-rich WD repeat-containing protein 1 OS=Homo sapiens OX=9606 GN=GRWD1 PE=1 SV=1	1	2.53263e-07	87.573	2	AQTGAPC(1)LSFDIVR	1.5885	60354	129000	0.647174	1.3424
	Q9BRQ6	218	C	2.01828	Up	MICOS complex subunit MIC25 OS=Homo sapiens OX=9606 GN=CHCHD6 PE=1 SV=1	1	0.000260129	61.067	2	DRPHEVLLC(1)SDLVK	1.9382	41346	80365	0.666864	1.34592
	Q9BSJ5	332	C	0.528888	Down	Uncharacterized protein C17orf80 OS=Homo sapiens OX=9606 GN=C17orf80 PE=1 SV=2	1	0.000241151	67.548	2	TVMSHGC(1)ENFNTR	-3.9213	9974	7496.3	1.38221	0.731036
	Q9BUJ2	421	C	1.81222	Up	Heterogeneous nuclear ribonucleoprotein U-like protein 1 OS=Homo sapiens OX=9606 GN=HNRNPUL1 PE=1 SV=2	1	0.000391042	53.051	3	SKAEC(1)EILMMVGLPAAGK	0.71008	13288	27035	0.699506	1.26766
	Q9BUQ8	692	C	1.52334	Up	Probable ATP-dependent RNA helicase DDX23 OS=Homo sapiens OX=9606 GN=DDX23 PE=1 SV=3	1	1.51202e-05	94.66	2	MGYNAC(1)TLHGGK	2.5415	21010	35728	0.783667	1.19379
	Q9BVP2	158	C	1.56667	Up	Guanine nucleotide-binding protein-like 3 OS=Homo sapiens OX=9606 GN=GNL3 PE=1 SV=2	1	1.47791e-28	154.94	2	C(1)PQVEEAIVQSGQK	0.081256	71544	119810	0.773531	1.21187
	Q9BXB4	240	C	1.82205	Up	Oxysterol-binding protein-related protein 11 OS=Homo sapiens OX=9606 GN=OSBPL11 PE=1 SV=2	1	4.44274e-09	72.311	3	RIEC(1)LPTSGHLSSLDQDLLMLK	3.8757	23462	40814	0.713518	1.30006
	Q9BXP5	640	C	1.71695	Up	Serrate RNA effector molecule homolog OS=Homo sapiens OX=9606 GN=SRRT PE=1 SV=1	1	0.00107794	97.926	2	C(1)GIIHVR	2.5739	34880	66853	0.725597	1.24581
	Q9BZF9	83	C	0.564984	Down	Uveal autoantigen with coiled-coil domains and ankyrin repeats OS=Homo sapiens OX=9606 GN=UACA PE=1 SV=2	1	2.29323e-36	105.71	3	GNLEC(1)LNAILIHGVDITTSDTAGR	3.7278	48989	36217	1.32727	0.749888
	Q9BZH6	1071	C	1.54223	Up	WD repeat-containing protein 11 OS=Homo sapiens OX=9606 GN=WDR11 PE=1 SV=1	1	8.82682e-09	108.24	2	LAEGVQLLC(1)LIDK	1.7852	35323	50183	0.793656	1.224
	Q9H0A0	194	C	4.12017	Up	RNA cytidine acetyltransferase OS=Homo sapiens OX=9606 GN=NAT10 PE=1 SV=2	1	1.20399e-06	87.251	2	FILSLASC(1)K	3.0209	89551	369850	0.390327	1.60821
	Q9H0C8	325	C	1.50598	Up	Integrin-linked kinase-associated serine/threonine phosphatase 2C OS=Homo sapiens OX=9606 GN=ILKAP PE=1 SV=1	1	1.28025e-08	98.009	2	FILLAC(1)DGLFK	0.40713	180590	293710	0.791945	1.19265
	Q9H930	443	C	0.39077	Down	Nuclear body protein SP140-like protein OS=Homo sapiens OX=9606 GN=SP140L PE=1 SV=3	1	0.00136055	93.561	2	TPWNC(1)IFC(1)R	5.6709	23665	27512	1.83812	0.718283
	Q9H930	446	C	0.39077	Down	Nuclear body protein SP140-like protein OS=Homo sapiens OX=9606 GN=SP140L PE=1 SV=3	1	0.00136055	93.561	2	TPWNC(1)IFC(1)R	5.6709	23665	27512	1.83812	0.718283
	Q13263	221	C	1.99359	Up	Transcription intermediary factor 1-beta OS=Homo sapiens OX=9606 GN=TRIM28 PE=1 SV=5	1	1.05814e-14	135.13	4	HEPLVLFC(1)ESC(1)DTLTC(1)RDC(1)QLNAHK	4.7525	262630	605930	0.652308	1.30044
	Q15654	365	C	1.6333	Up	Thyroid receptor-interacting protein 6 OS=Homo sapiens OX=9606 GN=TRIP6 PE=1 SV=3	1	1.56532e-10	110.88	3	AYHPGC(1)FTC(1)VVC(1)HR	3.66	37273	65156	0.753355	1.23045
	Q15654	368	C	1.6333	Up	Thyroid receptor-interacting protein 6 OS=Homo sapiens OX=9606 GN=TRIP6 PE=1 SV=3	1	1.56532e-10	110.88	3	AYHPGC(1)FTC(1)VVC(1)HR	3.66	37273	65156	0.753355	1.23045
	Q15654	387	C	2.33886	Up	Thyroid receptor-interacting protein 6 OS=Homo sapiens OX=9606 GN=TRIP6 PE=1 SV=3	1	3.37207e-06	58.539	3	GLDGIPFTVDATSQIHC(1)IEDFHR	3.406	44970	112570	0.590963	1.38218
	Q15654	429	C	0.630153	Down	Thyroid receptor-interacting protein 6 OS=Homo sapiens OX=9606 GN=TRIP6 PE=1 SV=3	1	0.000673472	67.903	2	SFHIGC(1)YK	5.2474	65846	44409	1.2364	0.779122
	Q13136	130	C	1.59157	Up	Liprin-alpha-1 OS=Homo sapiens OX=9606 GN=PPFIA1 PE=1 SV=1	1	1.41463e-33	156.57	2	LLLEHLEC(1)LVSR	3.4929	24822	39520	0.771703	1.22822
	O94880	471	C	2.58632	Up	PHD finger protein 14 OS=Homo sapiens OX=9606 GN=PHF14 PE=1 SV=3	1	0.000153809	83.623	2	AYFHVTC(1)AQK	2.0751	35942	99326	0.549623	1.4215
	O95159	230	C	0.497039	Down	Zinc finger protein-like 1 OS=Homo sapiens OX=9606 GN=ZFPL1 PE=1 SV=2	1	9.06081e-10	117.21	2	TPGLHGDC(1)DDDKYR	-4.5089	59387	25028	1.30002	0.64616
	O95218	15	C	1.72693	Up	Zinc finger Ran-binding domain-containing protein 2 OS=Homo sapiens OX=9606 GN=ZRANB2 PE=1 SV=2	1	0.00314149	83.775	2	VSDGDWIC(1)PDKK	3.6087	19610	43787	0.709267	1.22485
	O95376	280	C	1.95596	Up	E3 ubiquitin-protein ligase ARIH2 OS=Homo sapiens OX=9606 GN=ARIH2 PE=1 SV=1	1	5.23027e-53	189.13	2	C(1)ADDSETANYISAHTK	1.5217	9601.9	19883	0.670419	1.31131
	O95613	613	C	0.462549	Down	Pericentrin OS=Homo sapiens OX=9606 GN=PCNT PE=1 SV=4	1	2.07626e-08	66.913	3	HQLEALESPLC(1)IQHEGHVSDR	5.0227	31298	16661	1.40366	0.64926
	O95696	729	C	0.516174	Down	Bromodomain-containing protein 1 OS=Homo sapiens OX=9606 GN=BRD1 PE=1 SV=1	1	6.63787e-06	83.775	2	ELLDMLDLTC(1)AMK	4.0012	18542	13277	1.39112	0.718058
	O95793	523	C	1.64425	Up	Double-stranded RNA-binding protein Staufen homolog 1 OS=Homo sapiens OX=9606 GN=STAU1 PE=1 SV=2	1	6.2806e-13	114.69	3	NEFVSLINC(1)SSQPPLISHGIGK	3.2237	52197	96717	0.74552	1.22582
	O96028	743	C	2.84563	Up	Histone-lysine N-methyltransferase NSD2 OS=Homo sapiens OX=9606 GN=NSD2 PE=1 SV=1	1	0.00275933	65.313	2	FYHEAC(1)VK	4.7542	40207	117890	0.516363	1.46938
	O96028	406	C	0.471247	Down	Histone-lysine N-methyltransferase NSD2 OS=Homo sapiens OX=9606 GN=NSD2 PE=1 SV=1	1	1.89882e-80	183.08	2	LC(1)SSAETLESHPDIGK	3.6996	46929	22787	1.36674	0.644072
	P02545	570	C	3.24243	Up	Prelamin-A/C OS=Homo sapiens OX=9606 GN=LMNA PE=1 SV=1	1	2.19566e-40	64.092	4	SVTVVEDDEDEDGDDLLHHHHGSHC(1)SSSGDPAEYNLR	2.8138	75471	247330	0.470104	1.52428
	P04637	182	C	1.97738	Up	Cellular tumor antigen p53 OS=Homo sapiens OX=9606 GN=TP53 PE=1 SV=4	1	3.39359e-94	216.53	2	C(1)SDSDGLAPPQHLIR	0.91614	27436	59023	0.662569	1.31015
	O94822	1146	C	1.66361	Up	E3 ubiquitin-protein ligase listerin OS=Homo sapiens OX=9606 GN=LTN1 PE=1 SV=6	1	3.91297e-15	106.47	2	EFSAQC(1)IPALLGWTK	0.45053	29977	45954	0.758584	1.26199
	P06748	21	C	0.571224	Down	Nucleophosmin OS=Homo sapiens OX=9606 GN=NPM1 PE=1 SV=2	1	3.07038e-225	259.02	2	PQNYLFGC(1)ELK	3.829	1114300	707350	1.29147	0.737719
	P07384	417	C	1.85184	Up	Calpain-1 catalytic subunit OS=Homo sapiens OX=9606 GN=CAPN1 PE=1 SV=1	1	5.57923e-20	155.57	2	ESGC(1)SFVLALMQK	4.9348	43661	83357	0.698122	1.29281
	P08670	328	C	1.84452	Up	Vimentin OS=Homo sapiens OX=9606 GN=VIM PE=1 SV=4	1	8.6692e-06	113.46	2	QVQSLTC(1)EVDALK	2.2825	160500	352640	0.685354	1.26415
	P24468	314	C	1.5655	Up	COUP transcription factor 2 OS=Homo sapiens OX=9606 GN=NR2F2 PE=1 SV=1	1	2.80744e-10	81.799	2	ALHVDSAEYSC(1)LK	3.6942	76773	129830	0.773005	1.21014
	P11387	630	C	1.8819	Up	DNA topoisomerase 1 OS=Homo sapiens OX=9606 GN=TOP1 PE=1 SV=2	1	1.35512e-11	125.5	2	AVAILC(1)NHQR	2.7628	197030	381050	0.6911	1.30058
	P11387	341	C	1.5232	Up	DNA topoisomerase 1 OS=Homo sapiens OX=9606 GN=TOP1 PE=1 SV=2	1	4.78649e-09	127.94	2	EYGFC(1)IMDNHK	3.5248	42776	66959	0.790408	1.20395
	P11388	733	C	1.72014	Up	DNA topoisomerase 2-alpha OS=Homo sapiens OX=9606 GN=TOP2A PE=1 SV=3	1	0.0122436	42.229	2	VLFTC(1)FK	1.5126	68265	124830	0.729355	1.25459
	P11940	339	C	5.89236	Up	Polyadenylate-binding protein 1 OS=Homo sapiens OX=9606 GN=PABPC1 PE=1 SV=2	1	2.44394e-07	108.24	2	GFGFVC(1)FSSPEEATK	4.5777	42966	273510	0.282435	1.66421
	P14866	404	C	2.77659	Up	Heterogeneous nuclear ribonucleoprotein L OS=Homo sapiens OX=9606 GN=HNRNPL PE=1 SV=2	1	3.23356e-37	183.57	2	VFNVFC(1)LYGNVEK	4.7563	232800	695730	0.520576	1.44542
	P15407	172	C	1.59906	Up	Fos-related antigen 1 OS=Homo sapiens OX=9606 GN=FOSL1 PE=1 SV=1	1	6.93289e-28	113.46	3	LELVLEAHRPIC(1)K	4.3243	18007	33220	0.757057	1.21058
	P17026	147	C	2.18047	Up	Zinc finger protein 22 OS=Homo sapiens OX=9606 GN=ZNF22 PE=1 SV=3	1	7.725e-60	211.84	2	C(1)FSQSSHLIQHQR	-3.4621	29324	69285	0.619611	1.35104
	Q92841	247	C	1.69278	Up	Probable ATP-dependent RNA helicase DDX17 OS=Homo sapiens OX=9606 GN=DDX17 PE=1 SV=2	1	9.55873e-20	147.19	2	GDGPIC(1)LVLAPTR	4.6448	736520	1351300	0.735118	1.24439
	P07199	135	C	1.73355	Up	Major centromere autoantigen B OS=Homo sapiens OX=9606 GN=CENPB PE=1 SV=2	1	0.00161232	55.235	2	HGVVSC(1)SGVAR	4.8189	18045	21642	0.76925	1.33353
	P17844	234	C	1.55466	Up	Probable ATP-dependent RNA helicase DDX5 OS=Homo sapiens OX=9606 GN=DDX5 PE=1 SV=1	1	4.98277e-05	105.81	2	LIDFLEC(1)GK	2.9514	502690	877920	0.773131	1.20196
	O76071	52	C	2.7405	Up	Probable cytosolic iron-sulfur protein assembly protein CIAO1 OS=Homo sapiens OX=9606 GN=CIAO1 PE=1 SV=1	1	3.13688e-06	74.424	2	IWGTEGDSWIC(1)K	4.7672	21221	60442	0.529936	1.45229
	O75818	17	C	1.54137	Up	Ribonuclease P protein subunit p40 OS=Homo sapiens OX=9606 GN=RPP40 PE=1 SV=3	1	0.00348397	84.699	2	HLLVC(1)EK	0.67431	9739	20313	0.762596	1.17544
	Q99613	443	C	3.70173	Up	Eukaryotic translation initiation factor 3 subunit C OS=Homo sapiens OX=9606 GN=EIF3C PE=1 SV=1	1	3.70738e-05	109.36	2	GC(1)ILTLVER	1.617	26653	103660	0.419422	1.55259
	O00267	626	C	2.5443	Up	Transcription elongation factor SPT5 OS=Homo sapiens OX=9606 GN=SUPT5H PE=1 SV=1	1	0.010668	66.087	2	SFAFLHC(1)K	1.9744	48512	152550	0.539483	1.37261
	O00287	185	C	0.479951	Down	Regulatory factor X-associated protein OS=Homo sapiens OX=9606 GN=RFXAP PE=1 SV=1	1	2.94185e-22	111.03	2	SDQALNC(1)GGTASTGSAGNVK	-3.1862	25623	15164	1.40285	0.673297
	O00567	384	C	3.33808	Up	Nucleolar protein 56 OS=Homo sapiens OX=9606 GN=NOP56 PE=1 SV=4	1	1.80108e-38	166.71	2	IDC(1)FSEVPTSVFGEK	3.4688	81942	272910	0.461315	1.53991
	O14578	1392	C	1.84472	Up	Citron Rho-interacting kinase OS=Homo sapiens OX=9606 GN=CIT PE=1 SV=2	1	8.23514e-19	111.61	2	C(1)LEC(1)QVMC(1)HPK	-3.3727	67636	110780	0.715679	1.32023
	O14578	1395	C	1.84472	Up	Citron Rho-interacting kinase OS=Homo sapiens OX=9606 GN=CIT PE=1 SV=2	1	8.23514e-19	111.61	2	C(1)LEC(1)QVMC(1)HPK	-3.3727	67636	110780	0.715679	1.32023
	O14578	1399	C	1.84472	Up	Citron Rho-interacting kinase OS=Homo sapiens OX=9606 GN=CIT PE=1 SV=2	1	8.23514e-19	111.61	2	C(1)LEC(1)QVMC(1)HPK	-3.3727	67636	110780	0.715679	1.32023
	O14908	100	C	0.545644	Down	PDZ domain-containing protein GIPC1 OS=Homo sapiens OX=9606 GN=GIPC1 PE=1 SV=2	1	0.000912418	52.863	3	LPTAEVMFC(1)TLNTHK	2.4224	50349	26851	1.28962	0.703674
	O15067	975	C	1.51031	Up	Phosphoribosylformylglycinamidine synthase OS=Homo sapiens OX=9606 GN=PFAS PE=1 SV=4	1	1.59189e-12	118.26	3	DAGLHC(1)LELGHTGEAGPHAMVR	0.40647	61048	111030	0.781987	1.18104
	O15357	405	C	1.73623	Up	Phosphatidylinositol 3,4,5-trisphosphate 5-phosphatase 2 OS=Homo sapiens OX=9606 GN=INPPL1 PE=1 SV=2	1	1.5358e-13	119.07	2	EAFC(1)QLLQLMK	2.2567	21073	36917	0.730053	1.26754
	O43143	750	C	3.14392	Up	ATP-dependent RNA helicase DHX15 OS=Homo sapiens OX=9606 GN=DHX15 PE=1 SV=2	1	4.29615e-33	166.65	2	TC(1)TDIKPEWLVK	2.3198	100260	331230	0.476525	1.49816
	O43150	365	C	1.56734	Up	Arf-GAP with SH3 domain, ANK repeat and PH domain-containing protein 2 OS=Homo sapiens OX=9606 GN=ASAP2 PE=1 SV=3	1	0.000144767	102.55	3	KC(1)FDLISHDR	5.0492	11149	19161	0.77117	1.20869
	O76021	47	C	1.78368	Up	Ribosomal L1 domain-containing protein 1 OS=Homo sapiens OX=9606 GN=RSL1D1 PE=1 SV=3	1	9.48686e-06	99.174	2	KAVDALLTHC(1)K	2.13	135150	247880	0.715665	1.27652
	O76021	197	C	0.576556	Down	Ribosomal L1 domain-containing protein 1 OS=Homo sapiens OX=9606 GN=RSL1D1 PE=1 SV=3	1	1.08137e-10	123.99	2	EINDC(1)IGGTVLNISK	0.98961	66004	39131	1.27336	0.734161
	O43159	451	C	1.56509	Up	Ribosomal RNA-processing protein 8 OS=Homo sapiens OX=9606 GN=RRP8 PE=1 SV=2	1	2.85767e-14	90.689	2	AQLSGLQLQPC(1)LYK	3.3976	18283	27198	0.784084	1.22716
	O43159	332	C	3.19355	Up	Ribosomal RNA-processing protein 8 OS=Homo sapiens OX=9606 GN=RRP8 PE=1 SV=2	1	0.000339027	86.243	2	NPVHC(1)FDLASLDPR	6.8252	19067	57877	0.48334	1.54357
	O43294	393	C	0.639626	Down	Transforming growth factor beta-1-induced transcript 1 protein OS=Homo sapiens OX=9606 GN=TGFB1I1 PE=1 SV=2	1	5.62919e-06	108.3	3	PLC(1)ENHFHAR	1.2306	22269	16727	1.24167	0.794205
	Q04637	934	C	2.73962	Up	Eukaryotic translation initiation factor 4 gamma 1 OS=Homo sapiens OX=9606 GN=EIF4G1 PE=1 SV=4	1	4.98249e-06	66.953	2	NHDEESLEC(1)LC(1)R	2.2953	32591	98043	0.523433	1.43401
	Q04637	819	C	2.85837	Up	Eukaryotic translation initiation factor 4 gamma 1 OS=Homo sapiens OX=9606 GN=EIF4G1 PE=1 SV=4	1	4.78213e-05	81.48	2	AISEPNFSVAYANMC(1)R	4.1055	71409	224130	0.506941	1.44902
	O43660	338	C	2.30191	Up	Pleiotropic regulator 1 OS=Homo sapiens OX=9606 GN=PLRG1 PE=1 SV=1	1	3.18329e-36	172.92	3	C(1)QAAEPQIITGSHDTTIR	3.9468	18554	47824	0.592512	1.36391
	O43670	54	C	2.70434	Up	BUB3-interacting and GLEBS motif-containing protein ZNF207 OS=Homo sapiens OX=9606 GN=ZNF207 PE=1 SV=1	1	3.79166e-07	86.243	3	LYTGPGLAIHC(1)MQVHK	3.3857	25381	89138	0.509453	1.37774
	O60716	429	C	1.66742	Up	Catenin delta-1 OS=Homo sapiens OX=9606 GN=CTNND1 PE=1 SV=1	1	2.63746e-08	106	2	KEVHLGAC(1)GALK	1.5164	62190	109320	0.744868	1.24201
	O60716	533	C	1.96235	Up	Catenin delta-1 OS=Homo sapiens OX=9606 GN=CTNND1 PE=1 SV=1	1	7.12649e-32	207.6	3	HIEWESVLTNTAGC(1)LR	5.2189	67596	139840	0.669399	1.3136
	O60716	692	C	0.658805	Down	Catenin delta-1 OS=Homo sapiens OX=9606 GN=CTNND1 PE=1 SV=1	1	0.0010517	44.045	2	TPAILEASAGAIQNLC(1)AGR	0.010159	489540	340000	1.21227	0.798649
	O75116	330	C	1.59677	Up	Rho-associated protein kinase 2 OS=Homo sapiens OX=9606 GN=ROCK2 PE=1 SV=4	1	5.95568e-11	112.8	2	NLIC(1)AFLTDR	1.4979	117140	186410	0.770488	1.23029
	O75150	963	C	2.68737	Up	E3 ubiquitin-protein ligase BRE1B OS=Homo sapiens OX=9606 GN=RNF40 PE=1 SV=5	1	1.12285e-06	99.305	3	C(1)FHVFC(1)FEC(1)VR	4.4094	2223	7444.3	0.516494	1.38801
	O75150	968	C	2.68737	Up	E3 ubiquitin-protein ligase BRE1B OS=Homo sapiens OX=9606 GN=RNF40 PE=1 SV=5	1	1.12285e-06	99.305	3	C(1)FHVFC(1)FEC(1)VR	4.4094	2223	7444.3	0.516494	1.38801
	O75150	971	C	2.68737	Up	E3 ubiquitin-protein ligase BRE1B OS=Homo sapiens OX=9606 GN=RNF40 PE=1 SV=5	1	1.12285e-06	99.305	3	C(1)FHVFC(1)FEC(1)VR	4.4094	2223	7444.3	0.516494	1.38801
	O75348	69	C	2.06807	Up	V-type proton ATPase subunit G 1 OS=Homo sapiens OX=9606 GN=ATP6V1G1 PE=1 SV=3	1	3.59221e-73	180.81	2	GSC(1)STEVEKETQEK	-5.064	23620	39111	0.678004	1.40216
	O75691	1384	C	1.71632	Up	Small subunit processome component 20 homolog OS=Homo sapiens OX=9606 GN=UTP20 PE=1 SV=3	1	2.36061e-05	99.34	3	HC(1)VDPTSFLKPIAK	4.4969	37869	69989	0.729177	1.2515
	O75717	513	C	2.64021	Up	WD repeat and HMG-box DNA-binding protein 1 OS=Homo sapiens OX=9606 GN=WDHD1 PE=1 SV=1	1	8.4607e-07	112.93	2	LHC(1)LHFSSWDSSK	4.15	14455	46339	0.526471	1.38999
	O43172	441	C	2.11819	Up	U4/U6 small nuclear ribonucleoprotein Prp4 OS=Homo sapiens OX=9606 GN=PRPF4 PE=1 SV=2	1	0.000762453	59.997	3	RC(1)VYTIPAHQNLVTGVK	1.9521	12198	28175	0.631597	1.33784
	A0AVT1	721	C	0.606103	Down	Ubiquitin-like modifier-activating enzyme 6 OS=Homo sapiens OX=9606 GN=UBA6 PE=1 SV=1	1	3.33502e-37	173.07	2	ALQLLHC(1)FPLDIR	3.6001	207950	129370	1.24925	0.757171
	A0AVT1	581	C	2.33891	Up	Ubiquitin-like modifier-activating enzyme 6 OS=Homo sapiens OX=9606 GN=UBA6 PE=1 SV=1	1	1.5221e-06	87.727	3	C(1)LANLRPLLDSGTMGTK	3.4118	11382	27325	0.595882	1.39371
	P18754	81	C	2.01068	Up	Regulator of chromosome condensation OS=Homo sapiens OX=9606 GN=RCC1 PE=1 SV=1	1	1.50662e-11	68.651	4	KKPALVSIPEDVVQAEAGGMHTVC(1)LSK	2.3709	81906	180420	0.654288	1.31557
	P18754	93	C	3.59427	Up	Regulator of chromosome condensation OS=Homo sapiens OX=9606 GN=RCC1 PE=1 SV=1	1	6.87981e-24	119.79	2	SGQVYSFGC(1)NDEGALGR	3.2323	27999	110250	0.4244	1.52541
	P20585	166	C	2.28079	Up	DNA mismatch repair protein Msh3 OS=Homo sapiens OX=9606 GN=MSH3 PE=1 SV=4	1	1.13473e-08	125.17	2	C(1)TDFDDISLLHAK	5.2561	10743	25798	0.603541	1.37655
	P56182	198	C	0.427158	Down	Ribosomal RNA processing protein 1 homolog A OS=Homo sapiens OX=9606 GN=RRP1 PE=1 SV=1	1	0.00361152	80.294	2	FIDPFC(1)R	1.6834	107250	55771	1.45879	0.623132
	P61247	201	C	1.68807	Up	40S ribosomal protein S3a OS=Homo sapiens OX=9606 GN=RPS3A PE=1 SV=2	1	1.2807e-87	207.12	2	AC(1)QSIYPLHDVFVR	4.9935	228300	422390	0.735405	1.24141
	P61247	111	C	2.58351	Up	40S ribosomal protein S3a OS=Homo sapiens OX=9606 GN=RPS3A PE=1 SV=2	1	0.0092175	63.397	2	DKMC(1)SMVK	3.3502	54249	153610	0.547039	1.41328
	P61247	139	C	1.58641	Up	40S ribosomal protein S3a OS=Homo sapiens OX=9606 GN=RPS3A PE=1 SV=2	1	0.0023766	75.243	2	LFC(1)VGFTK	3.2695	561070	975550	0.765324	1.21412
	P61978	185	C	1.5602	Up	Heterogeneous nuclear ribonucleoprotein K OS=Homo sapiens OX=9606 GN=HNRNPK PE=1 SV=1	1	5.42181e-26	171.09	2	LFQEC(1)C(1)PHSTDR	1.1606	582530	947670	0.777633	1.21326
	Q00325	136	C	2.08318	Up	Phosphate carrier protein, mitochondrial OS=Homo sapiens OX=9606 GN=SLC25A3 PE=1 SV=2	1	2.4097e-41	145.08	2	GWAPTFLGYSMQGLC(1)K	5.2309	84877	157080	0.662436	1.37997
	Q00839	607	C	1.60506	Up	Heterogeneous nuclear ribonucleoprotein U OS=Homo sapiens OX=9606 GN=HNRNPU PE=1 SV=6	1	1.65362e-18	148.9	2	KAVVVC(1)PKDEDYK	-3.6553	282330	491740	0.760523	1.22069
	Q00839	497	C	3.05051	Up	Heterogeneous nuclear ribonucleoprotein U OS=Homo sapiens OX=9606 GN=HNRNPU PE=1 SV=6	1	0.000163781	65.173	2	KDC(1)EVVMMIGLPGAGK	3.0346	207160	685750	0.483765	1.47573
	Q01780	288	C	0.334155	Down	Exosome component 10 OS=Homo sapiens OX=9606 GN=EXOSC10 PE=1 SV=2	1	1.88162e-24	78.673	3	PIEETPC(1)HFISSLDELVELNEK	3.212	70774	26386	1.54114	0.51498
	Q01970	824	C	1.58341	Up	1-phosphatidylinositol 4,5-bisphosphate phosphodiesterase beta-3 OS=Homo sapiens OX=9606 GN=PLCB3 PE=1 SV=2	1	7.64815e-05	101.41	2	SGYHYVC(1)LR	3.5186	10081	17878	0.764399	1.21036
	Q02543	22	C	2.10888	Up	60S ribosomal protein L18a OS=Homo sapiens OX=9606 GN=RPL18A PE=1 SV=2	1	0.00229797	73.637	2	C(1)HTPPLYR	2.0669	193150	384070	0.650134	1.37106
	Q02880	476	C	0.38544	Down	DNA topoisomerase 2-beta OS=Homo sapiens OX=9606 GN=TOP2B PE=1 SV=3	1	2.25744e-17	86.729	2	HSLEC(1)TLILTEGDSAK	2.9244	109910	43998	1.45581	0.561126
	Q02952	1314	C	1.65827	Up	A-kinase anchor protein 12 OS=Homo sapiens OX=9606 GN=AKAP12 PE=1 SV=4	1	0.00072195	56.436	3	GEGTEEAEC(1)KKDDALELQSHAK	-3.0478	17638	32221	0.743467	1.23287
	P55884	700	C	0.528445	Down	Eukaryotic translation initiation factor 3 subunit B OS=Homo sapiens OX=9606 GN=EIF3B PE=1 SV=3	1	0.000500341	84.064	2	FC(1)QLLWR	0.96297	380180	210310	1.31782	0.696395
	P55884	384	C	1.81312	Up	Eukaryotic translation initiation factor 3 subunit B OS=Homo sapiens OX=9606 GN=EIF3B PE=1 SV=3	1	1.03105e-06	110.58	3	FSHQGVQLIDFSPC(1)ER	4.3342	127550	242090	0.706286	1.28058
	Q03252	212	C	5.92915	Up	Lamin-B2 OS=Homo sapiens OX=9606 GN=LMNB2 PE=1 SV=4	1	9.73101e-13	108.93	2	C(1)QSLQEELDFR	4.3453	29310	160200	0.297235	1.76235
	Q08211	12	C	3.03045	Up	ATP-dependent RNA helicase A OS=Homo sapiens OX=9606 GN=DHX9 PE=1 SV=4	1	0.00146818	81.32	2	NFLYAWC(1)GK	4.07	176090	604310	0.481167	1.45815
	Q08211	578	C	2.28516	Up	ATP-dependent RNA helicase A OS=Homo sapiens OX=9606 GN=DHX9 PE=1 SV=4	1	1.71821e-66	150.11	3	TYPVQEYFLEDC(1)IQMTHFVPPPK	5.544	401380	1038700	0.594357	1.3582
	Q08J23	221	C	1.83213	Up	RNA cytosine C(5)-methyltransferase NSUN2 OS=Homo sapiens OX=9606 GN=NSUN2 PE=1 SV=2	1	1.95343e-06	89.123	2	C(1)YLLVHQAK	3.3009	15390	30300	0.698799	1.28029
	Q08J23	321	C	0.376226	Down	RNA cytosine C(5)-methyltransferase NSUN2 OS=Homo sapiens OX=9606 GN=NSUN2 PE=1 SV=2	1	2.00612e-09	77.325	3	MVYSTC(1)SLNPIEDEAVIASLLEK	-4.2566	36288	14671	1.47733	0.555809
	Q09161	332	C	1.67604	Up	Nuclear cap-binding protein subunit 1 OS=Homo sapiens OX=9606 GN=NCBP1 PE=1 SV=1	1	1.45113e-08	95.656	2	KTC(1)AAQLVSYPGK	0.91783	115910	213030	0.738777	1.23822
	Q92793	1775	C	2.36544	Up	CREB-binding protein OS=Homo sapiens OX=9606 GN=CREBBP PE=1 SV=3	1	8.18052e-27	132.39	2	C(1)IQSLVHAC(1)QC(1)R	-1.3332	13815	40953	0.568362	1.34443
	Q92793	1783	C	2.36544	Up	CREB-binding protein OS=Homo sapiens OX=9606 GN=CREBBP PE=1 SV=3	1	8.18052e-27	132.39	2	C(1)IQSLVHAC(1)QC(1)R	-1.3332	13815	40953	0.568362	1.34443
	Q92793	1785	C	2.36544	Up	CREB-binding protein OS=Homo sapiens OX=9606 GN=CREBBP PE=1 SV=3	1	8.18052e-27	132.39	2	C(1)IQSLVHAC(1)QC(1)R	-1.3332	13815	40953	0.568362	1.34443
	Q10570	1020	C	1.60074	Up	Cleavage and polyadenylation specificity factor subunit 1 OS=Homo sapiens OX=9606 GN=CPSF1 PE=1 SV=2	1	2.66785e-48	174.23	2	C(1)TAHYVAYHVESK	-1.4341	21056	36593	0.761784	1.21942
	Q12789	179	C	2.06826	Up	General transcription factor 3C polypeptide 1 OS=Homo sapiens OX=9606 GN=GTF3C1 PE=1 SV=4	1	0.000130778	66.664	2	LPDFSYC(1)ILER	5.2376	15890	36171	0.641144	1.32605
	Q12789	1999	C	1.87366	Up	General transcription factor 3C polypeptide 1 OS=Homo sapiens OX=9606 GN=GTF3C1 PE=1 SV=4	1	4.77731e-09	92.445	2	VVDGHLNLPVC(1)K	3.4003	12148	25051	0.685989	1.28531
	Q12888	1525	C	1.56979	Up	TP53-binding protein 1 OS=Homo sapiens OX=9606 GN=TP53BP1 PE=1 SV=2	1	0.000734265	47.57	2	LLFDDGYEC(1)DVLGK	4.4339	58895	109340	0.764095	1.19947
	Q12906	203	C	4.64478	Up	Interleukin enhancer-binding factor 3 OS=Homo sapiens OX=9606 GN=ILF3 PE=1 SV=3	1	0.00032624	75.243	2	C(1)LAALASLR	3.2281	78213	389510	0.346514	1.60948
	Q13049	100	C	0.476469	Down	E3 ubiquitin-protein ligase TRIM32 OS=Homo sapiens OX=9606 GN=TRIM32 PE=1 SV=2	1	2.763e-41	117.21	2	IIDTAGLSEAVGLLMC(1)R	0.39733	35176	12344	1.28542	0.612463
	Q13112	6	C	1.69022	Up	Chromatin assembly factor 1 subunit B OS=Homo sapiens OX=9606 GN=CHAF1B PE=1 SV=1	1	3.31031e-05	86.205	2	VITC(1)EIAWHNK	3.0984	34581	60259	0.740537	1.25167
	Q06323	22	C	1.67112	Up	Proteasome activator complex subunit 1 OS=Homo sapiens OX=9606 GN=PSME1 PE=1 SV=1	1	6.0604e-06	108.2	2	VDVFREDLC(1)TK	3.1909	202700	342250	0.74778	1.24963
	P20042	226	C	2.43805	Up	Eukaryotic translation initiation factor 2 subunit 2 OS=Homo sapiens OX=9606 GN=EIF2S2 PE=1 SV=2	1	1.49078e-08	74.424	2	TSFVNFTDIC(1)K	4.4424	80026	193440	0.582771	1.42082
	P20042	302	C	4.34376	Up	Eukaryotic translation initiation factor 2 subunit 2 OS=Homo sapiens OX=9606 GN=EIF2S2 PE=1 SV=2	1	2.12821e-09	78.932	2	LYFLQC(1)ETC(1)HSR	7.6137	18497	79660	0.375276	1.63011
	P20042	305	C	1.73156	Up	Eukaryotic translation initiation factor 2 subunit 2 OS=Homo sapiens OX=9606 GN=EIF2S2 PE=1 SV=2	1	2.12821e-09	92.428	2	LYFLQC(1)ETC(1)HSR	7.6137	46699	80171	0.733026	1.26928
	P55010	138	C	2.21087	Up	Eukaryotic translation initiation factor 5 OS=Homo sapiens OX=9606 GN=EIF5 PE=1 SV=2	1	0.00315987	88.35	2	LC(1)TFILK	2.6494	100400	236990	0.615292	1.36033
	P51991	196	C	0.393879	Down	Heterogeneous nuclear ribonucleoprotein A3 OS=Homo sapiens OX=9606 GN=HNRNPA3 PE=1 SV=2	1	1.57011e-34	156.14	3	YHTINGHNC(1)EVK	0.77829	92668	39440	1.45941	0.574833
	P20700	110	C	2.58011	Up	Lamin-B1 OS=Homo sapiens OX=9606 GN=LMNB1 PE=1 SV=2	1	2.24692e-10	108.91	2	C(1)KAEHDQLLLNYAK	0.3603	34228	87478	0.559814	1.44438
	P20700	198	C	1.69269	Up	Lamin-B1 OS=Homo sapiens OX=9606 GN=LMNB1 PE=1 SV=2	1	5.57426e-42	152.17	2	C(1)QSLTEDLEFR	6.4472	81821	137190	0.743658	1.25879
	P21291	58	C	1.61635	Up	Cysteine and glycine-rich protein 1 OS=Homo sapiens OX=9606 GN=CSRP1 PE=1 SV=3	1	2.31622e-41	137.89	2	NLDSTTVAVHGEEIYC(1)K	2.0074	38356	71279	0.752085	1.21563
	P21291	34	C	2.34575	Up	Cysteine and glycine-rich protein 1 OS=Homo sapiens OX=9606 GN=CSRP1 PE=1 SV=3	1	2.44144e-05	87.251	2	SC(1)FLC(1)MVC(1)K	4.3077	28442	76707	0.581484	1.36401
	P21291	37	C	2.34575	Up	Cysteine and glycine-rich protein 1 OS=Homo sapiens OX=9606 GN=CSRP1 PE=1 SV=3	1	2.44144e-05	87.251	2	SC(1)FLC(1)MVC(1)K	4.3077	28442	76707	0.581484	1.36401
	P21291	40	C	1.65926	Up	Cysteine and glycine-rich protein 1 OS=Homo sapiens OX=9606 GN=CSRP1 PE=1 SV=3	1	5.41863e-05	79.809	2	SC(1)FLC(1)MVC(1)K	4.3077	22296	42534	0.739322	1.22673
	P21359	454	C	2.12045	Up	Neurofibromin OS=Homo sapiens OX=9606 GN=NF1 PE=1 SV=2	1	8.93558e-10	119.07	2	AVQGC(1)GAHPAIR	1.9476	25786	52846	0.644878	1.36743
	P22626	50	C	2.35946	Up	Heterogeneous nuclear ribonucleoproteins A2/B1 OS=Homo sapiens OX=9606 GN=HNRNPA2B1 PE=1 SV=2	1	0.0112012	53.679	2	LTDC(1)VVMRDPASK	0.51611	18912	47951	0.586795	1.38452
	P23497	238	C	0.353965	Down	Nuclear autoantigen Sp-100 OS=Homo sapiens OX=9606 GN=SP100 PE=1 SV=3	1	5.06857e-06	62.711	3	DTTSDKDDSLGSQQTNEQC(1)AQK	2.8385	15058	6610.7	1.55681	0.551058
	P24928	451	C	1.7284	Up	DNA-directed RNA polymerase II subunit RPB1 OS=Homo sapiens OX=9606 GN=POLR2A PE=1 SV=2	1	5.82165e-06	76.85	2	HMC(1)DGDIVIFNR	4.2274	19115	37128	0.7218	1.24756
	P24928	148	C	1.52729	Up	DNA-directed RNA polymerase II subunit RPB1 OS=Homo sapiens OX=9606 GN=POLR2A PE=1 SV=2	1	8.27793e-07	114.64	2	LTHVYDLC(1)K	4.8106	31926	54796	0.781855	1.19412
	P26368	429	C	0.641147	Down	Splicing factor U2AF 65 kDa subunit OS=Homo sapiens OX=9606 GN=U2AF2 PE=1 SV=4	1	2.3976e-10	66.509	2	SIEIPRPVDGVEVPGC(1)GK	1.7305	263010	198490	1.24073	0.795489
	P28340	873	C	0.448662	Down	DNA polymerase delta catalytic subunit OS=Homo sapiens OX=9606 GN=POLD1 PE=1 SV=2	1	5.3274e-58	175.43	4	LLIDRDPEGAVAHAQDVISDLLC(1)NR	2.2797	33338	17489	1.42283	0.638371
	P31270	82	C	0.483135	Down	Homeobox protein Hox-A11 OS=Homo sapiens OX=9606 GN=HOXA11 PE=2 SV=2	1	2.01605e-15	147.72	3	GNLAHC(1)YSAEELVHR	3.7864	25996	15886	1.40579	0.679184
	P31943	267	C	1.7332	Up	Heterogeneous nuclear ribonucleoprotein H OS=Homo sapiens OX=9606 GN=HNRNPH1 PE=1 SV=4	1	4.27008e-38	165.09	2	DLNYC(1)FSGMSDHR	2.0948	1221400	2353100	0.721517	1.25053
	P31943	290	C	1.67466	Up	Heterogeneous nuclear ribonucleoprotein H OS=Homo sapiens OX=9606 GN=HNRNPH1 PE=1 SV=4	1	3.68999e-103	277.21	3	YGDGGSTFQSTTGHC(1)VHMR	3.921	184530	343500	0.737925	1.23577
	P52948	1636	C	3.52885	Up	Nuclear pore complex protein Nup98-Nup96 OS=Homo sapiens OX=9606 GN=NUP98 PE=1 SV=4	1	2.17385e-09	117.39	2	HLEALC(1)LFK	2.7553	27432	96944	0.441435	1.55775
	P33991	331	C	1.86255	Up	DNA replication licensing factor MCM4 OS=Homo sapiens OX=9606 GN=MCM4 PE=1 SV=5	1	1.941e-137	301.76	3	C(1)HTTHSMALIHNR	3.3739	27485	59065	0.683962	1.27391
	P35251	767	C	1.6698	Up	Replication factor C subunit 1 OS=Homo sapiens OX=9606 GN=RFC1 PE=1 SV=4	1	2.14948e-15	146.88	2	SLVHYC(1)FDLR	3.075	63129	120500	0.736776	1.23027
	P35611	525	C	2.19729	Up	Alpha-adducin OS=Homo sapiens OX=9606 GN=ADD1 PE=1 SV=2	1	0.000116602	79.235	2	TAGPQSQVLC(1)GVVMDR	1.7817	65663	164850	0.610323	1.34105
	P35637	428	C	1.53395	Up	RNA-binding protein FUS OS=Homo sapiens OX=9606 GN=FUS PE=1 SV=1	1	3.55281e-07	99.276	2	C(1)PNPTC(1)ENMNFSWR	2.2023	45709	79800	0.778681	1.19446
	P35637	433	C	1.53395	Up	RNA-binding protein FUS OS=Homo sapiens OX=9606 GN=FUS PE=1 SV=1	1	3.55281e-07	99.276	2	C(1)PNPTC(1)ENMNFSWR	2.2023	45709	79800	0.778681	1.19446
	P40692	142	C	0.367165	Down	DNA mismatch repair protein Mlh1 OS=Homo sapiens OX=9606 GN=MLH1 PE=1 SV=1	1	9.75362e-22	56.064	3	APPKPC(1)AGNQGTQITVEDLFYNIATR	7.3248	46175	21381	1.5455	0.567453
	P42224	492	C	2.08638	Up	Signal transducer and activator of transcription 1-alpha/beta OS=Homo sapiens OX=9606 GN=STAT1 PE=1 SV=2	1	4.7073e-27	133.76	2	NLSFFLTPPC(1)AR	0.68661	121600	274350	0.639211	1.33364
	P43243	293	C	1.61106	Up	Matrin-3 OS=Homo sapiens OX=9606 GN=MATR3 PE=1 SV=2	1	8.53897e-10	100.07	3	GYPHLC(1)SIC(1)DLPVHSNK	3.3551	20322	36310	0.756815	1.21928
	P43243	806	C	2.77055	Up	Matrin-3 OS=Homo sapiens OX=9606 GN=MATR3 PE=1 SV=2	1	2.38487e-48	199.4	2	LC(1)SLFYTNEEVAK	3.4705	206330	633980	0.517855	1.43474
	P46734	305	C	3.88061	Up	Dual specificity mitogen-activated protein kinase kinase 3 OS=Homo sapiens OX=9606 GN=MAP2K3 PE=1 SV=2	1	3.23128e-11	90.306	2	FSPEFVDFTAQC(1)LR	6.8928	68627	261900	0.411816	1.5981
	P46777	76	C	1.51357	Up	60S ribosomal protein L5 OS=Homo sapiens OX=9606 GN=RPL5 PE=1 SV=3	1	1.30018e-31	111.98	3	IEGDMIVC(1)AAYAHELPK	5.716	213910	338600	0.792056	1.19884
	P48059	222	C	1.76999	Up	LIM and senescent cell antigen-like-containing domain protein 1 OS=Homo sapiens OX=9606 GN=LIMS1 PE=1 SV=4	1	0.00714302	67.903	3	C(1)EKPFLGHR	-0.095338	16804	32239	0.71403	1.26383
	P48059	138	C	2.10936	Up	LIM and senescent cell antigen-like-containing domain protein 1 OS=Homo sapiens OX=9606 GN=LIMS1 PE=1 SV=4	1	4.04127e-09	79.889	2	C(1)HAIIDEQPLIFK	1.1181	74909	171270	0.634109	1.33756
	P51858	108	C	1.83286	Up	Hepatoma-derived growth factor OS=Homo sapiens OX=9606 GN=HDGF PE=1 SV=1	1	1.35567e-15	92.319	2	SC(1)VEEPEPEPEAAEGDGDK	-0.27679	67578	137320	0.695464	1.27469
	P33992	207	C	1.76212	Up	DNA replication licensing factor MCM5 OS=Homo sapiens OX=9606 GN=MCM5 PE=1 SV=5	1	1.16882e-19	156.57	2	C(1)PLDPYFIMPDK	7.553	181170	348390	0.715462	1.26073
	P33992	249	C	1.63785	Up	DNA replication licensing factor MCM5 OS=Homo sapiens OX=9606 GN=MCM5 PE=1 SV=5	1	0.000422178	98.009	2	HMQLYC(1)DR	4.378	246120	439910	0.750273	1.22883
	Q13177	352	C	2.30056	Up	Serine/threonine-protein kinase PAK 2 OS=Homo sapiens OX=9606 GN=PAK2 PE=1 SV=3	1	6.8287e-32	130.99	3	EC(1)LQALEFLHANQVIHR	3.2289	32319	83720	0.592129	1.36223
other | cytoplasm,mitochondria	Q9UBB4	283	C	2.1744	Up	Ataxin-10 OS=Homo sapiens OX=9606 GN=ATXN10 PE=1 SV=1	1	8.48297e-75	211.84	2	HAELIASTFVDQC(1)K	-0.32006	160450	387450	0.618063	1.34392
other | cytoskeleton	O43913	10	C	7.5088	Up	Origin recognition complex subunit 5 OS=Homo sapiens OX=9606 GN=ORC5 PE=1 SV=1	1	0.0012745	90.761	2	PHLENVVLC(1)R	-0.32886	26522	222680	0.225431	1.69272
	P49959	75	C	1.52631	Up	Double-strand break repair protein MRE11 OS=Homo sapiens OX=9606 GN=MRE11 PE=1 SV=3	1	0.00107805	79.059	2	TLHTC(1)LELLR	5.7158	12804	22621	0.779807	1.19023
	P52434	30	C	1.8319	Up	DNA-directed RNA polymerases I, II, and III subunit RPABC3 OS=Homo sapiens OX=9606 GN=POLR2H PE=1 SV=4	1	2.71256e-18	163.2	2	LHC(1)ESESFK	3.3984	78945	147370	0.704291	1.29019
	P53618	102	C	1.83384	Up	Coatomer subunit beta OS=Homo sapiens OX=9606 GN=COPB1 PE=1 SV=3	1	0.00239537	44.57	3	LLHEMILVC(1)DAYR	3.3085	21896	39244	0.708144	1.29862
	P53618	8	C	0.336863	Down	Coatomer subunit beta OS=Homo sapiens OX=9606 GN=COPB1 PE=1 SV=3	1	8.91786e-29	147.01	3	TAAENVC(1)YTLINVPMDSEPPSEISLK	2.5925	228730	75305	1.48759	0.501112
	Q15365	158	C	6.47672	Up	Poly(rC)-binding protein 1 OS=Homo sapiens OX=9606 GN=PCBP1 PE=1 SV=2	1	1.009e-09	104.04	2	AITIAGVPQSVTEC(1)VK	3.1023	162610	1134300	0.260423	1.68669
	Q15365	109	C	3.27924	Up	Poly(rC)-binding protein 1 OS=Homo sapiens OX=9606 GN=PCBP1 PE=1 SV=2	1	4.40093e-05	66.664	2	LVVPATQC(1)GSLIGK	2.8313	30347	107180	0.458321	1.50294
	Q7L5N1	143	C	0.599811	Down	COP9 signalosome complex subunit 6 OS=Homo sapiens OX=9606 GN=COPS6 PE=1 SV=1	1	1.14737e-19	101.48	2	QVC(1)EIIESPLFLK	5.3963	94427	59671	1.25835	0.754775
	Q9BQE3	376	C	1.58876	Up	Tubulin alpha-1C chain OS=Homo sapiens OX=9606 GN=TUBA1C PE=1 SV=1	1	6.75236e-24	91.993	2	AVC(1)MLSNTTAVAEAWAR	0.5239	20587	33704	0.769945	1.22325
	Q9BQE3	347	C	3.45902	Up	Tubulin alpha-1C chain OS=Homo sapiens OX=9606 GN=TUBA1C PE=1 SV=1	1	2.56225e-49	156.14	2	TIQFVDWC(1)PTGFK	5.4487	577660	2059000	0.444849	1.53874
	O00233	216	C	1.62346	Up	26S proteasome non-ATPase regulatory subunit 9 OS=Homo sapiens OX=9606 GN=PSMD9 PE=1 SV=3	1	5.22161e-26	175.51	2	GLLGC(1)NIIPLQR	3.084	67667	111100	0.761332	1.23599
other | endoplasmic reticulum	Q9Y394	172	C	3.94032	Up	Dehydrogenase/reductase SDR family member 7 OS=Homo sapiens OX=9606 GN=DHRS7 PE=1 SV=1	1	2.51267e-06	85.813	2	C(1)VLPHMIER	3.6763	8968.3	30912	0.421595	1.66122
	Q9Y2H6	959	C	1.85129	Up	Fibronectin type-III domain-containing protein 3A OS=Homo sapiens OX=9606 GN=FNDC3A PE=1 SV=4	1	1.62324e-19	125.17	2	LEC(1)VAFSHQNLK	4.1554	48802	91962	0.699587	1.29514
	Q9P2E9	892	C	0.556317	Down	Ribosome-binding protein 1 OS=Homo sapiens OX=9606 GN=RRBP1 PE=1 SV=5	1	2.63544e-85	232.17	3	ELC(1)HTQSSHASLR	4.2007	168410	100170	1.29745	0.721794
	Q9NX62	302	C	2.11553	Up	Golgi-resident adenosine 3',5'-bisphosphate 3'-phosphatase OS=Homo sapiens OX=9606 GN=BPNT2 PE=1 SV=1	1	2.41709e-06	103.87	2	WDIC(1)AGNAILK	4.3484	19174	30601	0.675819	1.42972
	Q96T76	760	C	1.79299	Up	MMS19 nucleotide excision repair protein homolog OS=Homo sapiens OX=9606 GN=MMS19 PE=1 SV=2	1	0.00206252	80.294	2	C(1)FAGLLNK	3.4787	23901	43112	0.715469	1.28283
	Q96T76	977	C	2.41237	Up	MMS19 nucleotide excision repair protein homolog OS=Homo sapiens OX=9606 GN=MMS19 PE=1 SV=2	1	1.40729e-08	99.34	2	IAALQC(1)MHALTR	3.6902	11631	28227	0.585376	1.41215
	P50395	302	C	1.81802	Up	Rab GDP dissociation inhibitor beta OS=Homo sapiens OX=9606 GN=GDI2 PE=1 SV=2	1	1.32386e-05	114.64	2	VIC(1)ILSHPIK	3.2009	248620	476800	0.704258	1.28036
	P27797	137	C	1.73446	Up	Calreticulin OS=Homo sapiens OX=9606 GN=CALR PE=1 SV=1	1	4.70822e-36	97.945	3	LFPNSLDQTDMHGDSEYNIMFGPDIC(1)GPGTK	6.2002	1449700	2352700	0.737993	1.28002
	P13674	503	C	1.73128	Up	Prolyl 4-hydroxylase subunit alpha-1 OS=Homo sapiens OX=9606 GN=P4HA1 PE=1 SV=2	1	2.4284e-18	121.31	2	HAAC(1)PVLVGNK	2.6	173850	305120	0.730921	1.26543
	O00592	381	C	3.12221	Up	Podocalyxin OS=Homo sapiens OX=9606 GN=PODXL PE=1 SV=2	1	0.00213977	84.064	2	LISLIC(1)R	3.2001	45951	121120	0.507234	1.58369
	A1L0T0	315	C	1.99626	Up	2-hydroxyacyl-CoA lyase 2 OS=Homo sapiens OX=9606 GN=ILVBL PE=1 SV=2	1	2.10143e-09	73.655	2	AAVETLGVPC(1)FLGGMAR	5.2793	168760	297140	0.681709	1.36087
	Q96A33	209	C	1.88151	Up	PAT complex subunit CCDC47 OS=Homo sapiens OX=9606 GN=CCDC47 PE=1 SV=1	1	5.19555e-24	167.59	3	LNQENEHIYNLWC(1)SGR	3.2641	120450	211210	0.701639	1.32014
other | peroxisome	Q9BVK6	49	C	0.658417	Down	Transmembrane emp24 domain-containing protein 9 OS=Homo sapiens OX=9606 GN=TMED9 PE=1 SV=2	1	7.34576e-07	117.45	3	C(1)FIEEIPDETMVIGNYR	3.5151	39124	28078	1.21676	0.801136
	Q9UBG0	972	C	0.574099	Down	C-type mannose receptor 2 OS=Homo sapiens OX=9606 GN=MRC2 PE=1 SV=2	1	2.00863e-37	134.98	3	ETQPPDLPTTALGGC(1)PSDWIQFLNK	0.22968	212440	120060	1.26787	0.727885
	Q9UBG0	549	C	1.95898	Up	C-type mannose receptor 2 OS=Homo sapiens OX=9606 GN=MRC2 PE=1 SV=2	1	1.39402e-09	139.7	3	RLC(1)TDHGSQLVTITNR	5.2614	31914	61544	0.677635	1.32747
	Q9UBG0	1107	C	1.76604	Up	C-type mannose receptor 2 OS=Homo sapiens OX=9606 GN=MRC2 PE=1 SV=2	1	9.57361e-09	110.88	2	SC(1)TEETHGFIC(1)QK	-1.7173	20857	36260	0.724632	1.27973
	Q9UBG0	201	C	1.59067	Up	C-type mannose receptor 2 OS=Homo sapiens OX=9606 GN=MRC2 PE=1 SV=2	1	1.18173e-09	102.57	2	YDNQWFHGC(1)TSTGR	2.5786	100500	157370	0.773386	1.2302
	Q9NZM1	2013	C	3.04048	Up	Myoferlin OS=Homo sapiens OX=9606 GN=MYOF PE=1 SV=1	1	5.0499e-16	103.17	3	LDLPNRPETSFLWFTNPC(1)K	3.6144	31114	80762	0.515537	1.56748
	Q9NRF8	216	C	1.74956	Up	CTP synthase 2 OS=Homo sapiens OX=9606 GN=CTPS2 PE=1 SV=1	1	6.59127e-13	123.5	2	GLGLSPDLIVC(1)R	2.1866	106520	179810	0.730955	1.27885
	Q92896	269	C	1.52433	Up	Golgi apparatus protein 1 OS=Homo sapiens OX=9606 GN=GLG1 PE=1 SV=2	1	9.75179e-50	170.22	2	DAHSQGEVVSC(1)LEK	2.9177	311130	332340	0.822343	1.25352
	Q92896	140	C	2.47606	Up	Golgi apparatus protein 1 OS=Homo sapiens OX=9606 GN=GLG1 PE=1 SV=2	1	3.38066e-07	100.69	3	HTWSNNLAVLEC(1)LQDVR	4.3394	16715	29002	0.621825	1.53967
	Q92896	404	C	0.560416	Down	Golgi apparatus protein 1 OS=Homo sapiens OX=9606 GN=GLG1 PE=1 SV=2	1	3.65013e-10	112.93	3	LSYLLMC(1)LESAVHR	-0.2381	14828	5823.1	1.22118	0.684368
	Q92896	1092	C	1.55993	Up	Golgi apparatus protein 1 OS=Homo sapiens OX=9606 GN=GLG1 PE=1 SV=2	1	5.30796e-20	143.22	2	QMSC(1)LMEALEDKR	2.6548	20243	22128	0.812542	1.26751
	Q06481	116	C	3.34847	Up	Amyloid beta precursor like protein 2 OS=Homo sapiens OX=9606 GN=APLP2 PE=1 SV=2	1	0.00202866	75.243	2	VSIDNWC(1)R	4.7749	36111	35038	0.65461	2.19195
	Q14BN4	286	C	0.612663	Down	Sarcolemmal membrane-associated protein OS=Homo sapiens OX=9606 GN=SLMAP PE=1 SV=1	1	4.98402e-09	101.48	2	SLSNTEDEC(1)THLK	-1.471	85893	52231	1.23907	0.759133
	P51809	21	C	1.75871	Up	Vesicle-associated membrane protein 7 OS=Homo sapiens OX=9606 GN=VAMP7 PE=1 SV=3	1	1.42668e-27	140.57	3	HAWC(1)GGNFLEVTEQILAK	0.4864	41338	57224	0.749534	1.31821
	P19022	701	C	0.473309	Down	Cadherin-2 OS=Homo sapiens OX=9606 GN=CDH2 PE=1 SV=4	1	3.35166e-110	215.93	2	VKVC(1)QC(1)DSNGDC(1)TDVDR	-3.3726	110290	54777	1.36927	0.64809
	P19022	703	C	0.473309	Down	Cadherin-2 OS=Homo sapiens OX=9606 GN=CDH2 PE=1 SV=4	1	3.35166e-110	215.93	2	VKVC(1)QC(1)DSNGDC(1)TDVDR	-3.3726	110290	54777	1.36927	0.64809
	P19022	709	C	0.473309	Down	Cadherin-2 OS=Homo sapiens OX=9606 GN=CDH2 PE=1 SV=4	1	3.35166e-110	215.93	2	VKVC(1)QC(1)DSNGDC(1)TDVDR	-3.3726	110290	54777	1.36927	0.64809
	P01130	82	C	1.92253	Up	Low-density lipoprotein receptor OS=Homo sapiens OX=9606 GN=LDLR PE=1 SV=1	1	0.0030522	84.185	2	C(1)IPQFWR	2.8442	210800	210620	0.760176	1.46146
	Q8IXI1	185	C	1.85786	Up	Mitochondrial Rho GTPase 2 OS=Homo sapiens OX=9606 GN=RHOT2 PE=1 SV=2	1	5.77034e-06	125.17	2	QLRPAC(1)AQALTR	0.52113	100070	185200	0.700229	1.30093
	Q8IXI1	504	C	1.79251	Up	Mitochondrial Rho GTPase 2 OS=Homo sapiens OX=9606 GN=RHOT2 PE=1 SV=2	1	5.11837e-08	109.88	2	SFAHC(1)ASVYK	4.588	77548	138470	0.716594	1.2845
plasma membrane	Q92616	1781	C	3.04234	Up	eIF-2-alpha kinase activator GCN1 OS=Homo sapiens OX=9606 GN=GCN1 PE=1 SV=7	1	9.54569e-07	113.46	2	FTPYVGPIIPC(1)ILK	2.378	63026	186920	0.497969	1.51499
	Q92616	246	C	1.64848	Up	eIF-2-alpha kinase activator GCN1 OS=Homo sapiens OX=9606 GN=GCN1 PE=1 SV=7	1	1.50593e-13	118.06	2	YLLDSC(1)APLLR	3.6038	26134	41997	0.757513	1.24875
	Q8WWI5	98	C	0.345731	Down	Choline transporter-like protein 1 OS=Homo sapiens OX=9606 GN=SLC44A1 PE=1 SV=1	1	4.52077e-07	68.108	2	YVFFLDPC(1)NLDLINR	-1.0292	15929	5321.9	1.47392	0.509581
	Q5VW36	522	C	1.59496	Up	Focadhesin OS=Homo sapiens OX=9606 GN=FOCAD PE=1 SV=2	1	0.00242043	64.547	2	VC(1)IGQILR	3.2664	10338	18576	0.760347	1.21272
	Q8IYS2	185	C	1.93926	Up	Uncharacterized protein KIAA2013 OS=Homo sapiens OX=9606 GN=KIAA2013 PE=1 SV=1	1	1.5798e-13	122.51	2	DC(1)VLLQEDFLAHR	3.4166	7915.5	8817.5	0.744776	1.44431
	Q8IY17	928	C	2.5249	Up	Patatin-like phospholipase domain-containing protein 6 OS=Homo sapiens OX=9606 GN=PNPLA6 PE=1 SV=3	1	1.65123e-05	105.81	3	SWC(1)SGHLHLR	1.1079	22280	58891	0.561828	1.41856
	Q8IWZ3	1308	C	1.77715	Up	Ankyrin repeat and KH domain-containing protein 1 OS=Homo sapiens OX=9606 GN=ANKHD1 PE=1 SV=1	1	0.00151159	69.093	2	FC(1)ELLIHR	3.8854	10074	17894	0.720213	1.27993
	Q7Z6Z7	699	C	1.72314	Up	E3 ubiquitin-protein ligase HUWE1 OS=Homo sapiens OX=9606 GN=HUWE1 PE=1 SV=3	1	3.42076e-46	174.92	2	YIC(1)QKPSIQK	0.94526	74370	135120	0.729319	1.25672
	Q86SQ4	525	C	1.82204	Up	Adhesion G-protein coupled receptor G6 OS=Homo sapiens OX=9606 GN=ADGRG6 PE=1 SV=3	1	9.62469e-19	145.75	2	QLGHC(1)LAMEEPK	2.3291	29035	39919	0.738811	1.34614
	Q6NUM9	534	C	1.58653	Up	All-trans-retinol 13,14-reductase OS=Homo sapiens OX=9606 GN=RETSAT PE=1 SV=2	1	5.36749e-13	118.91	2	GAC(1)YGADHDLGR	3.4666	58265	89172	0.776404	1.23179
	Q6NSJ5	675	C	1.63285	Up	Volume-regulated anion channel subunit LRRC8E OS=Homo sapiens OX=9606 GN=LRRC8E PE=1 SV=2	1	0.000954755	63.908	2	LETLPSQLGLC(1)SGLR	2.8004	28826	39762	0.775315	1.26597
	Q6DD88	371	C	1.96876	Up	Atlastin-3 OS=Homo sapiens OX=9606 GN=ATL3 PE=1 SV=1	1	1.885e-15	79.508	3	DIYYNNMEEVC(1)GGEKPYLSPDILEEK	5.2112	45865	80977	0.685861	1.3503
	Q5VY43	315	C	0.503355	Down	Platelet endothelial aggregation receptor 1 OS=Homo sapiens OX=9606 GN=PEAR1 PE=1 SV=1	1	6.3259e-19	100.56	2	FGQDC(1)AETC(1)DC(1)APDAR	0.60581	17833	7761.5	1.29921	0.653962
	Q5VY43	319	C	0.503355	Down	Platelet endothelial aggregation receptor 1 OS=Homo sapiens OX=9606 GN=PEAR1 PE=1 SV=1	1	6.3259e-19	100.56	2	FGQDC(1)AETC(1)DC(1)APDAR	0.60581	17833	7761.5	1.29921	0.653962
	Q5VY43	321	C	0.503355	Down	Platelet endothelial aggregation receptor 1 OS=Homo sapiens OX=9606 GN=PEAR1 PE=1 SV=1	1	6.3259e-19	100.56	2	FGQDC(1)AETC(1)DC(1)APDAR	0.60581	17833	7761.5	1.29921	0.653962
	Q92621	1486	C	1.57698	Up	Nuclear pore complex protein Nup205 OS=Homo sapiens OX=9606 GN=NUP205 PE=1 SV=3	1	1.11707e-05	102.55	2	DAC(1)DGHEIGR	7.6385	40950	59469	0.783325	1.23529
	Q8IWT6	684	C	3.26443	Up	Volume-regulated anion channel subunit LRRC8A OS=Homo sapiens OX=9606 GN=LRRC8A PE=1 SV=1	1	0.000193887	90.308	2	IPTQLFYC(1)R	1.1067	23300	58331	0.504326	1.64634
	Q96HD1	221	C	3.5642	Up	Protein disulfide isomerase CRELD1 OS=Homo sapiens OX=9606 GN=CRELD1 PE=1 SV=3	1	1.03481e-48	203.8	2	C(1)SGPEESNC(1)LQC(1)K	0.30598	10569	41515	0.426557	1.52033
	Q96HD1	229	C	3.5642	Up	Protein disulfide isomerase CRELD1 OS=Homo sapiens OX=9606 GN=CRELD1 PE=1 SV=3	1	1.03481e-48	203.8	2	C(1)SGPEESNC(1)LQC(1)K	0.30598	10569	41515	0.426557	1.52033
	Q96HD1	232	C	3.5642	Up	Protein disulfide isomerase CRELD1 OS=Homo sapiens OX=9606 GN=CRELD1 PE=1 SV=3	1	1.03481e-48	203.8	2	C(1)SGPEESNC(1)LQC(1)K	0.30598	10569	41515	0.426557	1.52033
	Q9Y282	182	C	2.97818	Up	Endoplasmic reticulum-Golgi intermediate compartment protein 3 OS=Homo sapiens OX=9606 GN=ERGIC3 PE=1 SV=1	1	0.000336596	93.467	2	NPDTIEQC(1)R	4.6187	15850	42599	0.515898	1.53644
	Q96PD2	449	C	1.91683	Up	Discoidin, CUB and LCCL domain-containing protein 2 OS=Homo sapiens OX=9606 GN=DCBLD2 PE=1 SV=1	1	3.87115e-06	90.263	2	MELLGC(1)QFIPK	3.3894	33587	43518	0.730046	1.39937
	Q9Y4A5	1217	C	1.65054	Up	Transformation/transcription domain-associated protein OS=Homo sapiens OX=9606 GN=TRRAP PE=1 SV=3	1	9.30618e-05	87.895	2	C(1)ATPLKDEER	3.1649	27682	50501	0.745412	1.23034
	Q9Y2L9	251	C	1.51102	Up	Leucine-rich repeat and calponin homology domain-containing protein 1 OS=Homo sapiens OX=9606 GN=LRCH1 PE=1 SV=3	1	0.00100888	63.301	2	VLVIPIC(1)FR	1.9677	15526	20120	0.809109	1.22258
	Q5T4S7	3864	C	1.68198	Up	E3 ubiquitin-protein ligase UBR4 OS=Homo sapiens OX=9606 GN=UBR4 PE=1 SV=1	1	3.43749e-12	119.55	2	ALSVLGC(1)GHTSSTK	1.3541	40419	68642	0.744805	1.25275
	Q5T4S7	4146	C	2.58206	Up	E3 ubiquitin-protein ligase UBR4 OS=Homo sapiens OX=9606 GN=UBR4 PE=1 SV=1	1	0.000758361	70.195	2	QAAC(1)TIVEALATIPSR	0.25468	8157.1	21266	0.557152	1.4386
	Q9NYU2	880	C	2.02155	Up	UDP-glucose:glycoprotein glucosyltransferase 1 OS=Homo sapiens OX=9606 GN=UGGT1 PE=1 SV=3	1	6.57963e-13	120.65	2	MDFILSHAVYC(1)R	5.1299	14413	27336	0.669125	1.35267
	Q9NX47	33	C	1.63885	Up	E3 ubiquitin-protein ligase MARCHF5 OS=Homo sapiens OX=9606 GN=MARCHF5 PE=1 SV=1	1	0.00467543	69.905	2	TAEWVRPC(1)R	2.5651	108750	162560	0.766436	1.25607
	Q9NR09	719	C	1.80202	Up	Baculoviral IAP repeat-containing protein 6 OS=Homo sapiens OX=9606 GN=BIRC6 PE=1 SV=3	1	7.7582e-12	121.52	2	PGTLVQC(1)LR	1.7865	62684	111100	0.71547	1.28929
	Q9HDC9	149	C	2.20172	Up	Adipocyte plasma membrane-associated protein OS=Homo sapiens OX=9606 GN=APMAP PE=1 SV=2	1	8.66162e-50	217.24	3	TRDDEPVC(1)GRPLGIR	3.8931	199290	387840	0.639455	1.4079
	Q9HD20	336	C	3.79497	Up	Endoplasmic reticulum transmembrane helix translocase OS=Homo sapiens OX=9606 GN=ATP13A1 PE=1 SV=2	1	9.04731e-29	128.41	2	SPQENLVPC(1)DVLLLR	3.416	41368	156760	0.417283	1.58357
	Q9H6Y7	92	C	3.44095	Up	E3 ubiquitin-protein ligase RNF167 OS=Homo sapiens OX=9606 GN=RNF167 PE=1 SV=1	1	0.00322651	59.645	2	RFDC(1)NFDLK	6.458	48028	82806	0.551025	1.89605
	Q9H6Y7	248	C	3.55028	Up	E3 ubiquitin-protein ligase RNF167 OS=Homo sapiens OX=9606 GN=RNF167 PE=1 SV=1	1	0.00149178	65.933	2	VLPC(1)AHAYHSR	-0.47631	18286	32529	0.540163	1.91773
	Q9H583	113	C	0.216548	Down	HEAT repeat-containing protein 1 OS=Homo sapiens OX=9606 GN=HEATR1 PE=1 SV=3	1	5.9776e-10	140.12	2	C(1)LEWLIHR	6.6992	670830	155910	1.68228	0.364295
	Q9H583	182	C	1.92395	Up	HEAT repeat-containing protein 1 OS=Homo sapiens OX=9606 GN=HEATR1 PE=1 SV=3	1	0.00892836	69.905	2	GTLITHC(1)YK	3.9015	20628	42595	0.676452	1.30146
	Q9H583	1942	C	1.53408	Up	HEAT repeat-containing protein 1 OS=Homo sapiens OX=9606 GN=HEATR1 PE=1 SV=3	1	9.01248e-21	126.48	2	LLTFYNLADC(1)IAEK	3.3573	69931	115140	0.783405	1.20181
	Q9BX67	160	C	1.82934	Up	Junctional adhesion molecule C OS=Homo sapiens OX=9606 GN=JAM3 PE=1 SV=1	1	6.94054e-50	208.63	3	MATLHC(1)QESEGHPR	2.0715	54561	81861	0.727961	1.33169
	Q9BU23	696	C	0.640015	Down	Lipase maturation factor 2 OS=Homo sapiens OX=9606 GN=LMF2 PE=1 SV=2	1	2.46342e-63	136.99	2	DSGAASEQATAAPNPC(1)SSSSR	1.0787	65698	44626	1.22752	0.785629
	Q99805	194	C	1.80354	Up	Transmembrane 9 superfamily member 2 OS=Homo sapiens OX=9606 GN=TM9SF2 PE=1 SV=1	1	1.41734e-19	145.75	2	DAC(1)VISSDFHER	1.9836	156260	183850	0.759162	1.36918
	Q96S97	288	C	2.50728	Up	Myeloid-associated differentiation marker OS=Homo sapiens OX=9606 GN=MYADM PE=1 SV=2	1	6.63498e-13	66.664	2	SHAYYVC(1)AWDR	3.9848	42811	79149	0.609861	1.52909
	Q96QD8	403	C	2.13441	Up	Sodium-coupled neutral amino acid symporter 2 OS=Homo sapiens OX=9606 GN=SLC38A2 PE=1 SV=2	1	1.54414e-13	116.13	2	SSVTHLLC(1)ASK	4.3193	108380	94568	0.752343	1.60581
	Q96ME1	406	C	1.50348	Up	F-box/LRR-repeat protein 18 OS=Homo sapiens OX=9606 GN=FBXL18 PE=1 SV=2	1	0.000896158	88.35	2	HLC(1)QLLAR	3.0585	29198	49017	0.790136	1.18795
	Q4KMQ2	337	C	2.40079	Up	Anoctamin-6 OS=Homo sapiens OX=9606 GN=ANO6 PE=1 SV=2	1	1.46314e-07	111.39	2	EVC(1)HPDIGGK	4.2584	23707	49423	0.605677	1.4541
	Q07954	3695	C	2.42178	Up	Prolow-density lipoprotein receptor-related protein 1 OS=Homo sapiens OX=9606 GN=LRP1 PE=1 SV=2	1	0.00333091	60.709	3	FVC(1)PPNRPFR	4.8583	19718	36658	0.618256	1.49728
	Q07954	3709	C	1.89964	Up	Prolow-density lipoprotein receptor-related protein 1 OS=Homo sapiens OX=9606 GN=LRP1 PE=1 SV=2	1	0.00510318	75.682	2	VC(1)LWIGR	2.4081	64355	93848	0.719063	1.36596
	Q2PZI1	647	C	1.86484	Up	Probable C-mannosyltransferase DPY19L1 OS=Homo sapiens OX=9606 GN=DPY19L1 PE=2 SV=1	1	0.0110971	51.864	2	TPLC(1)NLLVK	2.4712	41021	70786	0.706388	1.3173
	P19021	222	C	4.62864	Up	Peptidyl-glycine alpha-amidating monooxygenase OS=Homo sapiens OX=9606 GN=PAM PE=1 SV=2	1	0.00338396	59.645	2	VVNSDISC(1)HYK	2.3989	9097.9	21621	0.448227	2.07468
	P16615	447	C	1.70459	Up	Sarcoplasmic/endoplasmic reticulum calcium ATPase 2 OS=Homo sapiens OX=9606 GN=ATP2A2 PE=1 SV=1	1	8.4455e-29	133.49	2	VGEATETALTC(1)LVEK	1.833	127600	203850	0.745781	1.27125
	P11717	1349	C	1.75761	Up	Cation-independent mannose-6-phosphate receptor OS=Homo sapiens OX=9606 GN=IGF2R PE=1 SV=3	1	1.55135e-06	85.821	2	ETSDC(1)SYLFEWR	7.1572	80129	87260	0.775296	1.36267
	P11717	318	C	1.87945	Up	Cation-independent mannose-6-phosphate receptor OS=Homo sapiens OX=9606 GN=IGF2R PE=1 SV=3	1	3.85647e-06	77.358	2	YEIEWITEYAC(1)HR	3.1252	20798	24219	0.748256	1.40631
	P11117	345	C	1.615	Up	Lysosomal acid phosphatase OS=Homo sapiens OX=9606 GN=ACP2 PE=1 SV=3	1	5.94063e-05	83.358	3	APWPLSLPGC(1)PHR	0.24898	39489	59575	0.770992	1.24515
	P08473	735	C	1.74649	Up	Neprilysin OS=Homo sapiens OX=9606 GN=MME PE=1 SV=2	1	2.8982e-36	184.43	3	IIGTLQNSAEFSEAFHC(1)R	5.3105	74601	124540	0.732696	1.27964
	P07602	48	C	0.639656	Down	Prosaposin OS=Homo sapiens OX=9606 GN=PSAP PE=1 SV=2	1	2.57719e-71	215.79	2	HC(1)LQTVWNKPTVK	0.98289	204620	72489	1.14736	0.733918
	P26006	94	C	1.56672	Up	Integrin alpha-3 OS=Homo sapiens OX=9606 GN=ITGA3 PE=1 SV=5	1	9.69169e-14	119.94	2	TGAVYLC(1)PLTAHK	3.1296	15722	22524	0.786973	1.23296
	P05023	663	C	1.5129	Up	Sodium/potassium-transporting ATPase subunit alpha-1 OS=Homo sapiens OX=9606 GN=ATP1A1 PE=1 SV=1	1	1.97999e-16	163.2	2	AC(1)VVHGSDLK	3.0817	87583	131310	0.796629	1.20522
	P05023	374	C	1.66128	Up	Sodium/potassium-transporting ATPase subunit alpha-1 OS=Homo sapiens OX=9606 GN=ATP1A1 PE=1 SV=1	1	1.20459e-35	128.28	2	NLEAVETLGSTSTIC(1)SDK	2.9071	217020	357280	0.752366	1.24989
	O75533	1250	C	0.618324	Down	Splicing factor 3B subunit 1 OS=Homo sapiens OX=9606 GN=SF3B1 PE=1 SV=3	1	4.79086e-07	90.263	3	MLQYC(1)LQGLFHPAR	2.1408	80834	57891	1.25759	0.7776
	O60353	161	C	2.77641	Up	Frizzled-6 OS=Homo sapiens OX=9606 GN=FZD6 PE=1 SV=2	1	0.001281	61.494	2	DIGFWC(1)PR	1.7547	172530	204420	0.653024	1.81306
	O43657	197	C	1.59166	Up	Tetraspanin-6 OS=Homo sapiens OX=9606 GN=TSPAN6 PE=1 SV=1	1	3.26879e-08	103.69	2	DADKVNNEGC(1)FIK	5.9887	38010	57223	0.776641	1.23615
	O15031	312	C	1.6734	Up	Plexin-B2 OS=Homo sapiens OX=9606 GN=PLXNB2 PE=1 SV=3	1	1.12164e-53	168.43	2	SSGGPGAGLC(1)LFPLDK	3.1167	123970	159480	0.773585	1.29452
	O14672	503	C	0.573645	Down	Disintegrin and metalloproteinase domain-containing protein 10 OS=Homo sapiens OX=9606 GN=ADAM10 PE=1 SV=1	1	5.96225e-32	108.91	2	QC(1)SPSQGPC(1)C(1)TAQC(1)AFK	2.9435	117480	45949	1.20897	0.693517
	O14672	510	C	0.573645	Down	Disintegrin and metalloproteinase domain-containing protein 10 OS=Homo sapiens OX=9606 GN=ADAM10 PE=1 SV=1	1	5.96225e-32	108.91	2	QC(1)SPSQGPC(1)C(1)TAQC(1)AFK	2.9435	117480	45949	1.20897	0.693517
	O14672	511	C	0.573645	Down	Disintegrin and metalloproteinase domain-containing protein 10 OS=Homo sapiens OX=9606 GN=ADAM10 PE=1 SV=1	1	5.96225e-32	108.91	2	QC(1)SPSQGPC(1)C(1)TAQC(1)AFK	2.9435	117480	45949	1.20897	0.693517
	O14672	515	C	0.573645	Down	Disintegrin and metalloproteinase domain-containing protein 10 OS=Homo sapiens OX=9606 GN=ADAM10 PE=1 SV=1	1	5.96225e-32	108.91	2	QC(1)SPSQGPC(1)C(1)TAQC(1)AFK	2.9435	117480	45949	1.20897	0.693517
	Q9Y4W6	313	C	2.03725	Up	AFG3-like protein 2 OS=Homo sapiens OX=9606 GN=AFG3L2 PE=1 SV=2	1	1.50436e-08	110.52	2	FKDVAGC(1)EEAK	1.9633	20049	40972	0.658141	1.3408
	P01889	188	C	1.52685	Up	HLA class I histocompatibility antigen, B alpha chain OS=Homo sapiens OX=9606 GN=HLA-B PE=1 SV=3	1	5.14608e-05	85.622	2	AYLEGEC(1)VEWLR	5.6032	72337	77486	0.821542	1.25437
	P30530	785	C	1.71988	Up	Tyrosine-protein kinase receptor UFO OS=Homo sapiens OX=9606 GN=AXL PE=1 SV=4	1	2.00018e-17	117.21	3	C(1)WELNPQDRPSFTELR	4.8827	103580	83155	0.813608	1.39931
	P30530	205	C	3.02454	Up	Tyrosine-protein kinase receptor UFO OS=Homo sapiens OX=9606 GN=AXL PE=1 SV=4	1	3.13726e-26	121.8	2	TSSFSC(1)EAHNAK	-0.47579	25391	35847	0.608169	1.83943
	P30530	869	C	1.83966	Up	Tyrosine-protein kinase receptor UFO OS=Homo sapiens OX=9606 GN=AXL PE=1 SV=4	1	7.27773e-53	128.46	2	YVLC(1)PSTTPSPAQPADR	2.9247	460850	395740	0.789136	1.45174
	P46977	637	C	1.83888	Up	Dolichyl-diphosphooligosaccharide--protein glycosyltransferase subunit STT3A OS=Homo sapiens OX=9606 GN=STT3A PE=1 SV=2	1	2.85068e-09	107.08	2	EGSPVLLNC(1)LMYK	3.0498	34534	54677	0.720404	1.32473
	P48960	495	C	1.56206	Up	Adhesion G protein-coupled receptor E5 OS=Homo sapiens OX=9606 GN=ADGRE5 PE=1 SV=4	1	8.20413e-12	129.56	2	QELLC(1)AFWK	1.3977	54657	61888	0.808927	1.26359
	Q15393	1054	C	1.76933	Up	Splicing factor 3B subunit 3 OS=Homo sapiens OX=9606 GN=SF3B3 PE=1 SV=4	1	0.00738213	58.687	2	FGNIC(1)VVR	2.0617	13889	25902	0.716957	1.26853
	Q15070	153	C	1.79074	Up	Mitochondrial inner membrane protein OXA1L OS=Homo sapiens OX=9606 GN=OXA1L PE=1 SV=3	1	9.52074e-06	83.358	2	C(1)LIFPLIVTGQR	0.55731	73370	126520	0.720508	1.29024
	Q15041	109	C	2.2739	Up	ADP-ribosylation factor-like protein 6-interacting protein 1 OS=Homo sapiens OX=9606 GN=ARL6IP1 PE=1 SV=2	1	3.83834e-16	131.22	2	FHEIC(1)SNLVK	4.2777	79180	164100	0.62211	1.41461
	Q14919	73	C	1.51413	Up	Dr1-associated corepressor OS=Homo sapiens OX=9606 GN=DRAP1 PE=1 SV=3	1	8.83269e-05	90.306	2	QC(1)IELEQQFDFLK	5.9324	35199	73065	0.770842	1.16716
	Q14571	1299	C	1.60313	Up	Inositol 1,4,5-trisphosphate receptor type 2 OS=Homo sapiens OX=9606 GN=ITPR2 PE=1 SV=2	1	1.57535e-10	77.157	3	VVQHFVHC(1)IETHGR	2.2957	17645	30687	0.761131	1.22019
	Q14573	1881	C	1.86343	Up	Inositol 1,4,5-trisphosphate receptor type 3 OS=Homo sapiens OX=9606 GN=ITPR3 PE=1 SV=2	1	5.17902e-06	85.716	2	FLQLLC(1)ENHNR	3.18	13381	24017	0.702434	1.30893
	Q14534	558	C	3.38388	Up	Squalene monooxygenase OS=Homo sapiens OX=9606 GN=SQLE PE=1 SV=3	1	9.56933e-07	86.243	2	AC(1)SVIFPLIYSEMK	2.2699	44285	155830	0.451419	1.52755
	Q14332	201	C	2.4651	Up	Frizzled-2 OS=Homo sapiens OX=9606 GN=FZD2 PE=1 SV=1	1	1.26852e-33	140.05	2	YATLEHPFHC(1)PR	1.9073	22551	41074	0.616317	1.51928
	Q14203	81	C	1.69498	Up	Dynactin subunit 1 OS=Homo sapiens OX=9606 GN=DCTN1 PE=1 SV=3	1	1.04364e-08	94.66	2	YFTC(1)DEGHGIFVR	6.8347	7398.8	12538	0.742142	1.25792
	Q14139	465	C	1.6278	Up	Ubiquitin conjugation factor E4 A OS=Homo sapiens OX=9606 GN=UBE4A PE=1 SV=2	1	4.94301e-09	117.3	2	LLTFNPTYC(1)ALK	2.5955	31396	52064	0.75941	1.23616
	Q13315	11	C	0.573954	Down	Serine-protein kinase ATM OS=Homo sapiens OX=9606 GN=ATM PE=1 SV=4	1	1.94152e-05	81.099	2	SLVLNDLLIC(1)C(1)R	-0.46352	9291.7	5693.5	1.28203	0.735827
	Q13315	12	C	0.573954	Down	Serine-protein kinase ATM OS=Homo sapiens OX=9606 GN=ATM PE=1 SV=4	1	1.94152e-05	81.099	2	SLVLNDLLIC(1)C(1)R	-0.46352	9291.7	5693.5	1.28203	0.735827
	Q13200	779	C	1.93907	Up	26S proteasome non-ATPase regulatory subunit 2 OS=Homo sapiens OX=9606 GN=PSMD2 PE=1 SV=3	1	4.06693e-13	123.42	2	GTLTLC(1)PYHSDR	4.0546	62987	137660	0.667738	1.29479
	P61619	13	C	2.21737	Up	Protein transport protein Sec61 subunit alpha isoform 1 OS=Homo sapiens OX=9606 GN=SEC61A1 PE=1 SV=2	1	1.9174e-16	77.325	3	FLEVIKPFC(1)VILPEIQKPER	5.9071	43870	95381	0.623948	1.38352
	P57088	224	C	2.15965	Up	Transmembrane protein 33 OS=Homo sapiens OX=9606 GN=TMEM33 PE=1 SV=2	1	0.00011827	61.494	2	PAC(1)PLFVR	1.6221	37412	75355	0.641183	1.38473
	P53634	337	C	2.5786	Up	Dipeptidyl peptidase 1 OS=Homo sapiens OX=9606 GN=CTSC PE=1 SV=2	1	0.0451854	51.43	2	MKEDC(1)FR	2.8134	26132	106280	0.508626	1.31154
	Q32P41	340	C	1.72577	Up	tRNA (guanine(37)-N1)-methyltransferase OS=Homo sapiens OX=9606 GN=TRMT5 PE=1 SV=2	1	0.00478072	60.001	2	WLLYNC(1)K	3.4177	26089	49909	0.72382	1.24915
	Q9Y5S1	134	C	1.52662	Up	Transient receptor potential cation channel subfamily V member 2 OS=Homo sapiens OX=9606 GN=TRPV2 PE=1 SV=1	1	5.97908e-06	88.42	2	DGVNAC(1)ILPLLQIDR	-1.0416	50273	52485	0.823809	1.25764
