# Supplementary material for: Miro2 sulfhydration by CBS/H2S promotes human trophoblast invasion and migration via regulating mitochondria dynamics
Source: Cell Death Dis. 2024 Oct 26;15(10):776. doi: 10.1038/s41419-024-07167-7 (PMC11513031; doi:10.1038/s41419-024-07167-7)
Supplement: Supplementary file 2 — Table S3 [file 41419_2024_7167_MOESM2_ESM.xlsx]

## Sheet: Sheet1
Supplemental Table3: Subcellular localization of differentially sulfhydrated amino acids sites and proteins
Subcellular localization	Protein accession	Position	Amino acid	GYY/CON Ratio	Regulated Type	Protein description	Gene name	Localization probability	PEP	Score	Charge	Modified sequence	Mass error [ppm]	Intensity CON	Intensity GYY	CON	GYY
other | cytoskeleton	O43913	10	C	7.5088	Up	Origin recognition complex subunit 5 OS=Homo sapiens OX=9606 GN=ORC5 PE=1 SV=1	ORC5	1	0.0012745	90.761	2	PHLENVVLC(1)R	-0.32886	26522	222680	0.225431	1.69272
	Q15365	158	C	6.47672	Up	Poly(rC)-binding protein 1 OS=Homo sapiens OX=9606 GN=PCBP1 PE=1 SV=2	PCBP1	1	1.009e-09	104.04	2	AITIAGVPQSVTEC(1)VK	3.1023	162610	1134300	0.260423	1.68669
other | endoplasmic reticulum	Q9Y394	172	C	3.94032	Up	Dehydrogenase/reductase SDR family member 7 OS=Homo sapiens OX=9606 GN=DHRS7 PE=1 SV=1	DHRS7	1	2.51267e-06	85.813	2	C(1)VLPHMIER	3.6763	8968.3	30912	0.421595	1.66122
	Q9BQE3	347	C	3.45902	Up	Tubulin alpha-1C chain OS=Homo sapiens OX=9606 GN=TUBA1C PE=1 SV=1	TUBA1C	1	2.56225e-49	156.14	2	TIQFVDWC(1)PTGFK	5.4487	577660	2059000	0.444849	1.53874
	Q06481	116	C	3.34847	Up	Amyloid beta precursor like protein 2 OS=Homo sapiens OX=9606 GN=APLP2 PE=1 SV=2	APLP2	1	0.00202866	75.243	2	VSIDNWC(1)R	4.7749	36111	35038	0.65461	2.19195
	Q15365	109	C	3.27924	Up	Poly(rC)-binding protein 1 OS=Homo sapiens OX=9606 GN=PCBP1 PE=1 SV=2	PCBP1	1	4.40093e-05	66.664	2	LVVPATQC(1)GSLIGK	2.8313	30347	107180	0.458321	1.50294
	O00592	381	C	3.12221	Up	Podocalyxin OS=Homo sapiens OX=9606 GN=PODXL PE=1 SV=2	PODXL	1	0.00213977	84.064	2	LISLIC(1)R	3.2001	45951	121120	0.507234	1.58369
	Q9NZM1	2013	C	3.04048	Up	Myoferlin OS=Homo sapiens OX=9606 GN=MYOF PE=1 SV=1	MYOF	1	5.0499e-16	103.17	3	LDLPNRPETSFLWFTNPC(1)K	3.6144	31114	80762	0.515537	1.56748
	Q92896	140	C	2.47606	Up	Golgi apparatus protein 1 OS=Homo sapiens OX=9606 GN=GLG1 PE=1 SV=2	GLG1	1	3.38066e-07	100.69	3	HTWSNNLAVLEC(1)LQDVR	4.3394	16715	29002	0.621825	1.53967
	Q96T76	977	C	2.41237	Up	MMS19 nucleotide excision repair protein homolog OS=Homo sapiens OX=9606 GN=MMS19 PE=1 SV=2	MMS19	1	1.40729e-08	99.34	2	IAALQC(1)MHALTR	3.6902	11631	28227	0.585376	1.41215
other | cytoplasm,mitochondria	Q9UBB4	283	C	2.1744	Up	Ataxin-10 OS=Homo sapiens OX=9606 GN=ATXN10 PE=1 SV=1	ATXN10	1	8.48297e-75	211.84	2	HAELIASTFVDQC(1)K	-0.32006	160450	387450	0.618063	1.34392
	Q9NX62	302	C	2.11553	Up	Golgi-resident adenosine 3',5'-bisphosphate 3'-phosphatase OS=Homo sapiens OX=9606 GN=BPNT2 PE=1 SV=1	BPNT2	1	2.41709e-06	103.87	2	WDIC(1)AGNAILK	4.3484	19174	30601	0.675819	1.42972
	A1L0T0	315	C	1.99626	Up	2-hydroxyacyl-CoA lyase 2 OS=Homo sapiens OX=9606 GN=ILVBL PE=1 SV=2	ILVBL	1	2.10143e-09	73.655	2	AAVETLGVPC(1)FLGGMAR	5.2793	168760	297140	0.681709	1.36087
	Q9UBG0	549	C	1.95898	Up	C-type mannose receptor 2 OS=Homo sapiens OX=9606 GN=MRC2 PE=1 SV=2	MRC2	1	1.39402e-09	139.7	3	RLC(1)TDHGSQLVTITNR	5.2614	31914	61544	0.677635	1.32747
	P01130	82	C	1.92253	Up	Low-density lipoprotein receptor OS=Homo sapiens OX=9606 GN=LDLR PE=1 SV=1	LDLR	1	0.0030522	84.185	2	C(1)IPQFWR	2.8442	210800	210620	0.760176	1.46146
	Q96A33	209	C	1.88151	Up	PAT complex subunit CCDC47 OS=Homo sapiens OX=9606 GN=CCDC47 PE=1 SV=1	CCDC47	1	5.19555e-24	167.59	3	LNQENEHIYNLWC(1)SGR	3.2641	120450	211210	0.701639	1.32014
	Q8IXI1	185	C	1.85786	Up	Mitochondrial Rho GTPase 2 OS=Homo sapiens OX=9606 GN=RHOT2 PE=1 SV=2	RHOT2	1	5.77034e-06	125.17	2	QLRPAC(1)AQALTR	0.52113	100070	185200	0.700229	1.30093
	Q9Y2H6	959	C	1.85129	Up	Fibronectin type-III domain-containing protein 3A OS=Homo sapiens OX=9606 GN=FNDC3A PE=1 SV=4	FNDC3A	1	1.62324e-19	125.17	2	LEC(1)VAFSHQNLK	4.1554	48802	91962	0.699587	1.29514
	P53618	102	C	1.83384	Up	Coatomer subunit beta OS=Homo sapiens OX=9606 GN=COPB1 PE=1 SV=3	COPB1	1	0.00239537	44.57	3	LLHEMILVC(1)DAYR	3.3085	21896	39244	0.708144	1.29862
	P52434	30	C	1.8319	Up	DNA-directed RNA polymerases I, II, and III subunit RPABC3 OS=Homo sapiens OX=9606 GN=POLR2H PE=1 SV=4	POLR2H	1	2.71256e-18	163.2	2	LHC(1)ESESFK	3.3984	78945	147370	0.704291	1.29019
	P50395	302	C	1.81802	Up	Rab GDP dissociation inhibitor beta OS=Homo sapiens OX=9606 GN=GDI2 PE=1 SV=2	GDI2	1	1.32386e-05	114.64	2	VIC(1)ILSHPIK	3.2009	248620	476800	0.704258	1.28036
	Q96T76	760	C	1.79299	Up	MMS19 nucleotide excision repair protein homolog OS=Homo sapiens OX=9606 GN=MMS19 PE=1 SV=2	MMS19	1	0.00206252	80.294	2	C(1)FAGLLNK	3.4787	23901	43112	0.715469	1.28283
	Q8IXI1	504	C	1.79251	Up	Mitochondrial Rho GTPase 2 OS=Homo sapiens OX=9606 GN=RHOT2 PE=1 SV=2	RHOT2	1	5.11837e-08	109.88	2	SFAHC(1)ASVYK	4.588	77548	138470	0.716594	1.2845
	Q9UBG0	1107	C	1.76604	Up	C-type mannose receptor 2 OS=Homo sapiens OX=9606 GN=MRC2 PE=1 SV=2	MRC2	1	9.57361e-09	110.88	2	SC(1)TEETHGFIC(1)QK	-1.7173	20857	36260	0.724632	1.27973
	P51809	21	C	1.75871	Up	Vesicle-associated membrane protein 7 OS=Homo sapiens OX=9606 GN=VAMP7 PE=1 SV=3	VAMP7	1	1.42668e-27	140.57	3	HAWC(1)GGNFLEVTEQILAK	0.4864	41338	57224	0.749534	1.31821
	Q9NRF8	216	C	1.74956	Up	CTP synthase 2 OS=Homo sapiens OX=9606 GN=CTPS2 PE=1 SV=1	CTPS2	1	6.59127e-13	123.5	2	GLGLSPDLIVC(1)R	2.1866	106520	179810	0.730955	1.27885
	P27797	137	C	1.73446	Up	Calreticulin OS=Homo sapiens OX=9606 GN=CALR PE=1 SV=1	CALR	1	4.70822e-36	97.945	3	LFPNSLDQTDMHGDSEYNIMFGPDIC(1)GPGTK	6.2002	1449700	2352700	0.737993	1.28002
	P13674	503	C	1.73128	Up	Prolyl 4-hydroxylase subunit alpha-1 OS=Homo sapiens OX=9606 GN=P4HA1 PE=1 SV=2	P4HA1	1	2.4284e-18	121.31	2	HAAC(1)PVLVGNK	2.6	173850	305120	0.730921	1.26543
	O00233	216	C	1.62346	Up	26S proteasome non-ATPase regulatory subunit 9 OS=Homo sapiens OX=9606 GN=PSMD9 PE=1 SV=3	PSMD9	1	5.22161e-26	175.51	2	GLLGC(1)NIIPLQR	3.084	67667	111100	0.761332	1.23599
	Q9UBG0	201	C	1.59067	Up	C-type mannose receptor 2 OS=Homo sapiens OX=9606 GN=MRC2 PE=1 SV=2	MRC2	1	1.18173e-09	102.57	2	YDNQWFHGC(1)TSTGR	2.5786	100500	157370	0.773386	1.2302
	Q9BQE3	376	C	1.58876	Up	Tubulin alpha-1C chain OS=Homo sapiens OX=9606 GN=TUBA1C PE=1 SV=1	TUBA1C	1	6.75236e-24	91.993	2	AVC(1)MLSNTTAVAEAWAR	0.5239	20587	33704	0.769945	1.22325
	Q92896	1092	C	1.55993	Up	Golgi apparatus protein 1 OS=Homo sapiens OX=9606 GN=GLG1 PE=1 SV=2	GLG1	1	5.30796e-20	143.22	2	QMSC(1)LMEALEDKR	2.6548	20243	22128	0.812542	1.26751
	P49959	75	C	1.52631	Up	Double-strand break repair protein MRE11 OS=Homo sapiens OX=9606 GN=MRE11 PE=1 SV=3	MRE11	1	0.00107805	79.059	2	TLHTC(1)LELLR	5.7158	12804	22621	0.779807	1.19023
	Q92896	269	C	1.52433	Up	Golgi apparatus protein 1 OS=Homo sapiens OX=9606 GN=GLG1 PE=1 SV=2	GLG1	1	9.75179e-50	170.22	2	DAHSQGEVVSC(1)LEK	2.9177	311130	332340	0.822343	1.25352
other | peroxisome	Q9BVK6	49	C	0.658417	Down	Transmembrane emp24 domain-containing protein 9 OS=Homo sapiens OX=9606 GN=TMED9 PE=1 SV=2	TMED9	1	7.34576e-07	117.45	3	C(1)FIEEIPDETMVIGNYR	3.5151	39124	28078	1.21676	0.801136
	Q14BN4	286	C	0.612663	Down	Sarcolemmal membrane-associated protein OS=Homo sapiens OX=9606 GN=SLMAP PE=1 SV=1	SLMAP	1	4.98402e-09	101.48	2	SLSNTEDEC(1)THLK	-1.471	85893	52231	1.23907	0.759133
	Q7L5N1	143	C	0.599811	Down	COP9 signalosome complex subunit 6 OS=Homo sapiens OX=9606 GN=COPS6 PE=1 SV=1	COPS6	1	1.14737e-19	101.48	2	QVC(1)EIIESPLFLK	5.3963	94427	59671	1.25835	0.754775
	Q9UBG0	972	C	0.574099	Down	C-type mannose receptor 2 OS=Homo sapiens OX=9606 GN=MRC2 PE=1 SV=2	MRC2	1	2.00863e-37	134.98	3	ETQPPDLPTTALGGC(1)PSDWIQFLNK	0.22968	212440	120060	1.26787	0.727885
	Q92896	404	C	0.560416	Down	Golgi apparatus protein 1 OS=Homo sapiens OX=9606 GN=GLG1 PE=1 SV=2	GLG1	1	3.65013e-10	112.93	3	LSYLLMC(1)LESAVHR	-0.2381	14828	5823.1	1.22118	0.684368
	Q9P2E9	892	C	0.556317	Down	Ribosome-binding protein 1 OS=Homo sapiens OX=9606 GN=RRBP1 PE=1 SV=5	RRBP1	1	2.63544e-85	232.17	3	ELC(1)HTQSSHASLR	4.2007	168410	100170	1.29745	0.721794
	P19022	701	C	0.473309	Down	Cadherin-2 OS=Homo sapiens OX=9606 GN=CDH2 PE=1 SV=4	CDH2	1	3.35166e-110	215.93	2	VKVC(1)QC(1)DSNGDC(1)TDVDR	-3.3726	110290	54777	1.36927	0.64809
	P19022	703	C	0.473309	Down	Cadherin-2 OS=Homo sapiens OX=9606 GN=CDH2 PE=1 SV=4	CDH2	1	3.35166e-110	215.93	2	VKVC(1)QC(1)DSNGDC(1)TDVDR	-3.3726	110290	54777	1.36927	0.64809
	P19022	709	C	0.473309	Down	Cadherin-2 OS=Homo sapiens OX=9606 GN=CDH2 PE=1 SV=4	CDH2	1	3.35166e-110	215.93	2	VKVC(1)QC(1)DSNGDC(1)TDVDR	-3.3726	110290	54777	1.36927	0.64809
	P53618	8	C	0.336863	Down	Coatomer subunit beta OS=Homo sapiens OX=9606 GN=COPB1 PE=1 SV=3	COPB1	1	8.91786e-29	147.01	3	TAAENVC(1)YTLINVPMDSEPPSEISLK	2.5925	228730	75305	1.48759	0.501112
